# Supplementary material for: PathoBacTyper: A Web Server for Pathogenic Bacteria Identification and Molecular Genotyping
Source: Front Microbiol. 2017 Aug 3;8:1474. doi: 10.3389/fmicb.2017.01474 (PMC5540972; doi:10.3389/fmicb.2017.01474)
Supplement: Supplementary file 1 [file Table_1.xlsx]

## Sheet: Table S1
Table S1. The isolates included in the SGRdb
Species Name	File name	Description
Abiotrophia_defectiva	GCF_000160075.2_ASM16007v2_genomic.fna	NZ_KI535340.1 Abiotrophia defectiva ATCC 49176 genomic scaffold Scfld0, whole genome shotgun sequence
Acidaminococcus_fermentans	GCF_000025305.1_ASM2530v1_genomic.fna	NC_013740.1 Acidaminococcus fermentans DSM 20731, complete genome
Acidaminococcus_intestini	GCF_000230275.1_ASM23027v1_genomic.fna	NC_016077.1 Acidaminococcus intestini RyC-MR95, complete genome
Acidovorax_ebreus	GCF_000022305.1_ASM2230v1_genomic.fna	NC_011992.1 Acidovorax ebreus TPSY, complete genome
Acinetobacter_baumannii	GCF_000746645.1_ASM74664v1_genomic.fna	NZ_CP009257.1 Acinetobacter baumannii strain AB030, complete genome
Acinetobacter_bereziniae	GCF_000368925.1_Acin_bere_CIP_70_12_V1_genomic.fna	NZ_KB849756.1 Acinetobacter bereziniae CIP 70.12 genomic scaffold acLsv-supercont1.3, whole genome shotgun sequence
Acinetobacter_indicus	GCF_000413875.1_Acin_indi_ANC_4215_V1_genomic.fna	NZ_KE340337.1 Acinetobacter indicus ANC 4215 genomic scaffold acVBO-supercont1.1, whole genome shotgun sequence
Acinetobacter_junii	GCF_000162075.1_ASM16207v1_genomic.fna	NZ_GG705011.1 Acinetobacter junii SH205 genomic scaffold supercont1.1, whole genome shotgun sequence
Acinetobacter_lwoffii	GCF_000369105.1_Acin_lwof_CIP_64_10_V1_genomic.fna	NZ_KB851227.1 Acinetobacter lwoffii NCTC 5866 = CIP 64.10 genomic scaffold acLsp-supercont1.12, whole genome shotgun sequence
Acinetobacter_radioresistens	GCF_000368885.1_Acin_radi_NIPH_2130_V1_genomic.fna	NZ_KB849733.1 Acinetobacter radioresistens NIPH 2130 genomic scaffold acLsu-supercont1.3, whole genome shotgun sequence
Acinetobacter_ursingii	GCF_000369885.1_Acin_ursi_NIPH_706_V1_genomic.fna	NZ_KB850261.1 Acinetobacter ursingii NIPH 706 genomic scaffold acLZz-supercont1.16, whole genome shotgun sequence
Acinetobacter_venetianus	GCF_000308235.1_ASM30823v2_genomic.fna	NZ_CM001772.1 Acinetobacter venetianus VE-C3 chromosome, whole genome shotgun sequence
Actinomyces_cardiffensis	GCF_000364865.1_ASM36486v1_genomic.fna	NZ_KB822674.1 Actinomyces cardiffensis F0333 genomic scaffold SCAFFOLD1, whole genome shotgun sequence
Actinomyces_georgiae	GCF_000277685.1_AgeorgiaeF0490v1.0_genomic.fna	NZ_AKFS01000302.1 Actinomyces georgiae F0490 contig00004, whole genome shotgun sequence
Actinomyces_graevenitzii	GCF_000466185.1_ASM46618v1_genomic.fna	NZ_KE951490.1 Actinomyces graevenitzii F0530 genomic scaffold Scaffold258, whole genome shotgun sequence
Actinomyces_johnsonii	GCF_000466245.1_ASM46624v1_genomic.fna	NZ_KE952096.1 Actinomyces johnsonii F0542 genomic scaffold Scaffold96, whole genome shotgun sequence
Actinomyces_massiliensis	GCF_000269805.1_ASM26980v1_genomic.fna	NZ_JH711481.1 Actinomyces massiliensis 4401292 genomic scaffold scaffold00001, whole genome shotgun sequence
Actinomyces_naeslundii	GCF_000285995.1_AneasH279v1.0_genomic.fna	NZ_ALJK01000149.1 Actinomyces naeslundii str. Howell 279 ctg1130888818124, whole genome shotgun sequence
Actinomyces_odontolyticus	GCF_000154225.1_ASM15422v1_genomic.fna	NZ_DS264586.1 Actinomyces odontolyticus ATCC 17982 Scfld021 genomic scaffold, whole genome shotgun sequence
Actinomyces_oris	GCF_000315445.1_Allo_otit_ATCC_51267_V1_genomic.fna	NZ_JH992957.1 Alloiococcus otitis ATCC 51267 genomic scaffold supercont1.1, whole genome shotgun sequence
Actinomyces_timonensis	GCF_000295095.1_ASM29509v1_genomic.fna	NZ_JH806632.1 Actinomyces sp. 7400942 genomic scaffold scaffold00001, whole genome shotgun sequence
Actinomyces_turicensis	GCF_000159035.1_ASM15903v1_genomic.fna	NZ_DS999574.1 Actinomyces urogenitalis DSM 15434 SCAFFOLD1 genomic scaffold, whole genome shotgun sequence
Actinomyces_urogenitalis	GCF_000159035.1_ASM15903v1_genomic.fna	NZ_DS999574.1 Actinomyces urogenitalis DSM 15434 SCAFFOLD1 genomic scaffold, whole genome shotgun sequence
Actinomyces_viscosus	GCF_000175315.3_Acti_vis_C505_V3_genomic.fna	NZ_KI391968.1 Actinomyces viscosus C505 genomic scaffold supercont2.3, whole genome shotgun sequence
Adlercreutzia_equolifaciens	GCF_000478885.1_ASM47888v1_genomic.fna	NC_022567.1 Adlercreutzia equolifaciens DSM 19450 DNA, complete genome
Aerococcus_viridans	GCF_000262085.1_AeroviriLL11.0_genomic.fna	NZ_AJTG01000006.1 Aerococcus viridans LL1 Contig7.1, whole genome shotgun sequence
Afipia_birgiae	GCF_000308295.2_Ab_34632_genomic.fna	NZ_HG326652.1 Afipia birgiae 34632 genomic scaffold, scaffold00001, whole genome shotgun sequence
Afipia_broomeae	GCF_000314675.2_Afip_broo_ATCC_49717_V1_genomic.fna	NZ_KB375282.1 Afipia broomeae ATCC 49717 genomic scaffold supercont1.1, whole genome shotgun sequence
Aggregatibacter_actinomycetemcomitans	GCA_000163615.3_ASM16361v3_genomic.fna	CP003496.2 Aggregatibacter actinomycetemcomitans D7S-1, complete genome
Aggregatibacter_aphrophilus	GCF_001188835.1_ASM118883v1_genomic.fna	NZ_CP009230.1 Aggregatibacter aphrophilus NJ8700, complete genome
Aggregatibacter_segnis	GCF_000185305.1_ASM18530v1_genomic.fna	NZ_GL622200.1 Aggregatibacter segnis ATCC 33393 genomic scaffold SCAFFOLD1, whole genome shotgun sequence
Agrobacterium_tumefaciens	GCF_000016265.1_ASM1626v1_genomic.fna	NC_011985.1 Agrobacterium radiobacter K84 chromosome 1, complete sequence
Akkermansia_muciniphila	GCF_000020225.1_ASM2022v1_genomic.fna	NC_010655.1 Akkermansia muciniphila ATCC BAA-835, complete genome
Alistipes_finegoldii	GCF_000265365.1_ASM26536v1_genomic.fna	NC_018011.1 Alistipes finegoldii DSM 17242, complete genome
Alistipes_indistinctus	GCF_000231275.1_Alis_indi_YIT_V1_genomic.fna	NZ_JH370371.1 Alistipes indistinctus YIT 12060 genomic scaffold supercont1.1, whole genome shotgun sequence
Alistipes_onderdonkii	GCF_000374505.1_ASM37450v1_genomic.fna	NZ_KB894541.1 Alistipes onderdonkii DSM 19147 genomic scaffold C506DRAFT_scaffold00001.1, whole genome shotgun sequence
Alistipes_putredinis	GCF_000154465.1_ASM15446v1_genomic.fna	NZ_DS499577.1 Alistipes putredinis DSM 17216 Scfld_02_7 genomic scaffold, whole genome shotgun sequence
Alistipes_senegalensis	GCF_000312145.1_ASM31214v1_genomic.fna	NZ_HE978647.1 Alistipes sp. JC50 genomic scaffold, scaffold00001, whole genome shotgun sequence
Alistipes_shahii	GCF_000210575.1_ASM21057v1_genomic.fna	NC_021030.1 Alistipes shahii WAL 8301 draft genome
Alloiococcus_otitis	GCF_000315445.1_Allo_otit_ATCC_51267_V1_genomic.fna	NZ_JH992957.1 Alloiococcus otitis ATCC 51267 genomic scaffold supercont1.1, whole genome shotgun sequence
Alloprevotella_rava	GCF_000234115.1_Prevotella_sp_F0323_V1_genomic.fna	NZ_JH376827.1 Prevotella sp. oral taxon 302 str. F0323 genomic scaffold supercont1.1, whole genome shotgun sequence
Alloprevotella_tannerae	GCF_000159995.1_ASM15999v1_genomic.fna	NZ_GG700642.1 Prevotella tannerae ATCC 51259 genomic scaffold Scfld0, whole genome shotgun sequence
Alloscardovia_omnicolens	GCF_000466365.1_ASM46636v1_genomic.fna	NZ_KE952644.1 Alloscardovia omnicolens F0580 genomic scaffold Scaffold75, whole genome shotgun sequence
Anaerococcus_hydrogenalis	GCF_000191745.1_ASM19174v1_genomic.fna	NZ_AEXN01000011.1 Anaerococcus hydrogenalis ACS-025-V-Sch4 contig00017, whole genome shotgun sequence
Anaerococcus_lactolyticus	GCF_000156575.1_ASM15657v1_genomic.fna	NZ_GG666044.1 Anaerococcus lactolyticus ATCC 51172 genomic scaffold SCAFFOLD1, whole genome shotgun sequence
Anaerococcus_obesiensis	GCF_000311745.1_ASM31174v1_genomic.fna	NZ_HE978531.1 Anaerococcus sp. ph10 genomic scaffold, scaffold00001, whole genome shotgun sequence
Anaerococcus_prevotii	GCF_000191725.1_ASM19172v2_genomic.fna	NZ_AEXM01000012.1 Anaerococcus prevotii ACS-065-V-Col13 contig00046, whole genome shotgun sequence
Anaerococcus_tetradius	GCF_000159095.1_ASM15909v1_genomic.fna	NZ_GG666295.1 Anaerococcus tetradius ATCC 35098 genomic scaffold SCAFFOLD1, whole genome shotgun sequence
Anaerococcus_vaginalis	GCF_000163295.1_ASM16329v1_genomic.fna	NZ_GG700527.1 Anaerococcus vaginalis ATCC 51170 genomic scaffold SCAFFOLD1, whole genome shotgun sequence
Anaerofustis_stercorihominis	GCF_000154825.1_ASM15482v1_genomic.fna	NZ_DS560019.1 Anaerofustis stercorihominis DSM 17244 Scfld_02_4 genomic scaffold, whole genome shotgun sequence
Anaeroglobus_geminatus	GCF_000239275.1_ASM23927v1_genomic.fna	NZ_JH417605.1 Anaeroglobus geminatus F0357 genomic scaffold Scfld63, whole genome shotgun sequence
Anaerostipes_caccae	GCF_000154305.1_ASM15430v1_genomic.fna	NZ_DS499733.1 Anaerostipes caccae DSM 14662 Scfld_03_14 genomic scaffold, whole genome shotgun sequence
Anaerostipes_hadrus	GCA_000210695.1_ASM21069v1_genomic.fna	FP929061.1 Anaerostipes hadrus draft genome
Anaerotruncus_colihominis	GCF_000154565.1_ASM15456v1_genomic.fna	NZ_DS544185.1 Anaerotruncus colihominis DSM 17241 Scfld_02_18 genomic scaffold, whole genome shotgun sequence
Aspergillus_fumigatus	GCA_000150145.1_ASM15014v1_genomic.fna	DS499594.1 Aspergillus fumigatus A1163 scf_000001 genomic scaffold, whole genome shotgun sequence
Atopobium_parvulum	GCF_000024225.1_ASM2422v1_genomic.fna	NC_013203.1 Atopobium parvulum DSM 20469, complete genome
Atopobium_rimae	GCF_001438885.1_ASM143888v1_genomic.fna	NZ_JQCP01000001.1 Atopobium rimae strain DSM 7090 Scaffold1, whole genome shotgun sequence
Atopobium_vaginae	GCF_000179715.1_ASM17971v1_genomic.fna	NZ_AEDQ01000017.1 Atopobium vaginae PB189-T1-4 contig00032, whole genome shotgun sequence
Bacteroides_caccae	GCF_000273725.1_Bact_cacc_CL03T12C61_V1_genomic.fna	NZ_JH724079.1 Bacteroides caccae CL03T12C61 genomic scaffold supercont1.1, whole genome shotgun sequence
Bacteroides_cellulosilyticus	GCF_001318345.1_ASM131834v1_genomic.fna	NZ_CP012801.1 Bacteroides cellulosilyticus strain WH2, complete genome
Bacteroides_clarus	GCF_000195615.1_ASM19561v1_genomic.fna	NZ_GL882599.1 Bacteroides clarus YIT 12056 genomic scaffold Scfld52, whole genome shotgun sequence
Bacteroides_coprocola	GCA_000435315.1_MGS162_genomic.fna	FR881026.1 Bacteroides coprocola CAG:162 genomic scaffold, scf195, whole genome shotgun sequence
Bacteroides_coprophilus	GCF_000157915.1_ASM15791v1_genomic.fna	NZ_EQ973643.1 Bacteroides coprophilus DSM 18228 = JCM 13818 genomic scaffold Scfld15, whole genome shotgun sequence
Bacteroides_dorei	GCA_000738045.1_ASM73804v1_genomic.fna	CP007619.1 Bacteroides dorei isolate HS1_L_1_B_010, complete genome
Bacteroides_eggerthii	GCF_000155815.1_ASM15581v1_genomic.fna	NZ_DS995509.1 Bacteroides eggerthii DSM 20697 Scfld1 genomic scaffold, whole genome shotgun sequence
Bacteroides_faecis	GCF_000226135.1_ASM22613v2_genomic.fna	NZ_AGDG01000027.1 Bacteroides faecis MAJ27 contig027, whole genome shotgun sequence
Bacteroides_finegoldii	GCF_000304195.1_Bact_thet_CL09T03C10_V1_genomic.fna	NZ_JH951901.1 Bacteroides finegoldii CL09T03C10 genomic scaffold supercont1.1, whole genome shotgun sequence
Bacteroides_fluxus	GCF_000195635.1_ASM19563v1_genomic.fna	NZ_GL882689.1 Bacteroides fluxus YIT 12057 genomic scaffold Scfld297, whole genome shotgun sequence
Bacteroides_fragilis	GCF_000009925.1_ASM992v1_genomic.fna	NC_006347.1 Bacteroides fragilis YCH46 DNA, complete genome
Bacteroides_gallinarum	GCF_000374365.1_ASM37436v1_genomic.fna	NZ_KB894115.1 Bacteroides gallinarum DSM 18171 genomic scaffold C233DRAFT_scaffold00001.1, whole genome shotgun sequence
Bacteroides_intestinalis	GCA_000437135.1_MGS315_genomic.fna	FR897279.1 Bacteroides intestinalis CAG:315 genomic scaffold, scf198, whole genome shotgun sequence
Bacteroides_massiliensis	GCF_000382445.1_Bact_mass_DSM_17679_V1_genomic.fna	NZ_KB905472.1 Bacteroides massiliensis B84634 = Timone 84634 = DSM 17679 = JCM 13223 genomic scaffold aczJl-supercont1.1, whole genome shotgun sequence
Bacteroides_nordii	GCF_000613465.1_ASM61346v1_genomic.fna	NZ_BAJA01000001.1 Bacteroides nordii WAL 11050 = JCM 12987 DNA, contig: JCM12987.contig00001, whole genome shotgun sequence
Bacteroides_oleiciplenus	GCF_000315485.1_Bact_olei_YIT_12058_V1_genomic.fna	NZ_JH992940.1 Bacteroides oleiciplenus YIT 12058 genomic scaffold supercont1.1, whole genome shotgun sequence
Bacteroides_ovatus	GCF_001314995.1_ASM131499v1_genomic.fna	NZ_CP012938.1 Bacteroides ovatus strain ATCC 8483, complete genome
Bacteroides_pectinophilus	GCF_000155855.1_ASM15585v1_genomic.fna	NZ_DS996921.1 [Bacteroides] pectinophilus ATCC 43243 Scfld_02_1 genomic scaffold, whole genome shotgun sequence
Bacteroides_plebeius	GCA_000433715.1_MGS211_genomic.fna	HF998199.1 Bacteroides plebeius CAG:211 genomic scaffold, scf447, whole genome shotgun sequence
Bacteroides_salyersiae	GCF_000381365.1_Bact_saly_DSM_18765_V1_genomic.fna	NZ_KB905466.1 Bacteroides salyersiae WAL 10018 = DSM 18765 = JCM 12988 genomic scaffold acAqE-supercont1.1, whole genome shotgun sequence
Bacteroides_stercoris	GCF_000413395.1_Bact_ster_CC31F_V1_genomic.fna	NZ_KE340309.1 Bacteroides stercoris CC31F genomic scaffold acUUc-supercont1.1, whole genome shotgun sequence
Bacteroides_thetaiotaomicron	GCF_001314975.1_ASM131497v1_genomic.fna	NZ_CP012937.1 Bacteroides thetaiotaomicron strain 7330, complete genome
Bacteroides_uniformis	GCF_000273785.1_Bact_unif_CL03T00C23_V1_genomic.fna	NZ_JH724260.1 Bacteroides uniformis CL03T00C23 genomic scaffold supercont1.1, whole genome shotgun sequence
Bacteroides_vulgatus	GCF_001412315.1_ASM141231v1_genomic.fna	NZ_CP013020.1 Bacteroides vulgatus strain mpk genome
Bacteroides_xylanisolvens	GCA_000210075.1_ASM21007v1_genomic.fna	FP929033.1 Bacteroides xylanisolvens XB1A draft genome
Barnesiella_intestinihominis	GCF_000296465.1_Barn_inte_YIT_11860_V1_genomic.fna	NZ_JH815203.1 Barnesiella intestinihominis YIT 11860 genomic scaffold supercont1.1, whole genome shotgun sequence
Bergeyella_zoohelcum	GCF_000301075.1_Berg_zooh_ATCC_43767_V1_genomic.fna	NZ_JH932293.1 Bergeyella zoohelcum ATCC 43767 genomic scaffold supercont1.1, whole genome shotgun sequence
Bifidobacterium_adolescentis	GCF_000737885.1_ASM73788v1_genomic.fna	NZ_CP007443.1 Bifidobacterium adolescentis strain 22L, complete genome
Bifidobacterium_angulatum	GCF_000741065.1_Bifang_genomic.fna	NZ_JGYL01000004.1 Bifidobacterium angulatum strain LMG 11039 Contig4, whole genome shotgun sequence
Bifidobacterium_animalis	GCF_000471945.1_ASM47194v1_genomic.fna	NC_022523.1 Bifidobacterium animalis subsp. lactis ATCC 27673, complete genome
Bifidobacterium_bifidum	GCF_000265095.1_ASM26509v1_genomic.fna	NC_017999.1 Bifidobacterium bifidum BGN4, complete genome
Bifidobacterium_breve	GCF_000220135.1_ASM22013v1_genomic.fna	NC_020517.1 Bifidobacterium breve UCC2003, complete genome
Bifidobacterium_catenulatum	GCF_001025195.1_ASM102519v1_genomic.fna	NZ_AP012325.1 Bifidobacterium catenulatum DSM 16992 = JCM 1194 = LMG 11043 DNA, complete genome
Bifidobacterium_dentium	GCF_000024445.1_ASM2444v1_genomic.fna	NC_013714.1 Bifidobacterium dentium Bd1, complete genome
Bifidobacterium_longum	GCF_000020425.1_ASM2042v1_genomic.fna	NC_011593.1 Bifidobacterium longum subsp. infantis ATCC 15697, complete genome
Bifidobacterium_pseudocatenulatum	GCF_001025215.1_ASM102521v1_genomic.fna	NZ_AP012330.1 Bifidobacterium pseudocatenulatum DSM 20438 = JCM 1200 = LMG 10505 DNA, complete genome
Bilophila_wadsworthia	GCF_000701705.1_ASM70170v1_genomic.fna	NZ_JNJP01000001.1 Bilophila wadsworthia ATCC 49260 T370DRAFT_scaffold00001.1_C, whole genome shotgun sequence
Blautia_hansenii	GCF_000156675.1_ASM15667v1_genomic.fna	NZ_GG698588.1 Blautia hansenii DSM 20583 genomic scaffold Scfld0, whole genome shotgun sequence
Blautia_hydrogenotrophica	GCF_000157975.1_ASM15797v1_genomic.fna	NZ_GG657679.1 Blautia hydrogenotrophica DSM 10507 genomic scaffold Scfld1, whole genome shotgun sequence
Blautia_producta	GCF_000373885.1_ASM37388v1_genomic.fna	NZ_KB892637.1 Blautia producta ATCC 27340 genomic scaffold B132DRAFT_scaffold_0.1, whole genome shotgun sequence
Brevibacterium_casei	GCF_000314575.1_ASM31457v1_genomic.fna	NZ_AMSP01000001.1 Brevibacterium casei S18 Contig01, whole genome shotgun sequence
Brevibacterium_mcbrellneri	GCF_000178455.1_ASM17845v1_genomic.fna	NZ_ADNU01000018.1 Brevibacterium mcbrellneri ATCC 49030 contig00020, whole genome shotgun sequence
Brevundimonas_diminuta	GCF_000204035.1_ASM20403v1_genomic.fna	NZ_GL883086.1 Brevundimonas diminuta ATCC 11568 genomic scaffold BDIM_scaffold00005, whole genome shotgun sequence
Buchnera_aphidicola	GCF_000521585.1_ASM52158v1_genomic.fna	NZ_CP002703.1 Buchnera aphidicola str. F009 (Myzus persicae), complete genome
Bulleidia_extructa	GCF_000177375.1_ASM17737v1_genomic.fna	NZ_ADFR01000002.1 Bulleidia extructa W1219 contig00009, whole genome shotgun sequence
Burkholderia_cenocepacia	GCF_000009485.1_ASM948v1_genomic.fna	NC_011000.1 Burkholderia cenocepacia J2315 chromosome 1, complete genome
Butyricicoccus_pullicaecorum	GCF_000398925.1_Buty_pull_1_20_V1_genomic.fna	NZ_KB976103.1 Butyricicoccus pullicaecorum 1.2 genomic scaffold acBRa-supercont1.1, whole genome shotgun sequence
Butyricimonas_synergistica	GCF_000379665.1_ASM37966v1_genomic.fna	NZ_KB903359.1 Butyricimonas synergistica DSM 23225 genomic scaffold A3CYDRAFT_scaffold_0.1, whole genome shotgun sequence
Butyrivibrio_crossotus	GCF_000156015.1_ASM15601v1_genomic.fna	NZ_GG663524.1 Butyrivibrio crossotus DSM 2876 genomic scaffold Scfld20, whole genome shotgun sequence
Campylobacter_concisus	GCF_000017725.2_ASM1772v2_genomic.fna	NC_009802.2 Campylobacter concisus 13826, complete genome
Campylobacter_curvus	GCF_000017465.2_ASM1746v2_genomic.fna	NC_009715.2 Campylobacter curvus 525.92, complete genome
Campylobacter_gracilis	GCF_000175875.1_ASM17587v1_genomic.fna	NZ_ACYG01000027.1 Campylobacter gracilis RM3268 contig00011, whole genome shotgun sequence
Campylobacter_hominis	GCF_000017585.1_ASM1758v1_genomic.fna	NC_009714.1 Campylobacter hominis ATCC BAA-381, complete genome
Campylobacter_rectus	GCF_000174175.1_ASM17417v1_genomic.fna	NZ_ACFU01000001.1 Campylobacter rectus RM3267 contig00003, whole genome shotgun sequence
Campylobacter_showae	GCF_000175655.1_ASM17565v1_genomic.fna	NZ_ACVQ01000017.1 Campylobacter showae RM3277 contig00010, whole genome shotgun sequence
Campylobacter_ureolyticus	GCF_001190755.1_ASM119075v1_genomic.fna	NZ_CP012195.1 Campylobacter ureolyticus RIGS 9880, complete genome
Candida_albicans	GCA_000784635.1_Cand_albi_SC5314_V4_genomic.fna	AJJF01000001.1 Candida albicans SC5314 supercont4.1, whole genome shotgun sequence
Candida_dubliniensis	GCF_000026945.1_ASM2694v1_genomic.fna	NC_012860.1 Candida dubliniensis CD36 chromosome 1, complete sequence
Candida_glabrata	GCF_000002545.3_ASM254v2_genomic.fna	NC_006035.2 Candida glabrata CBS 138 chromosome L, complete genome
Candida_tropicalis	GCF_000006335.2_ASM633v2_genomic.fna	NW_003020038.1 Candida tropicalis MYA-3404 supercont3.1, whole genome shotgun sequence
Capnocytophaga_gingivalis	GCF_000174755.1_ASM17475v1_genomic.fna	NZ_ACLQ01000019.1 Capnocytophaga gingivalis ATCC 33624 ctg1117755536039, whole genome shotgun sequence
Capnocytophaga_granulosa	GCF_000411115.1_Capn_gran_ATCC_51502_V1_genomic.fna	NZ_KE150242.1 Capnocytophaga granulosa ATCC 51502 genomic scaffold acFDk-supercont1.1, whole genome shotgun sequence
Capnocytophaga_ochracea	GCF_001057035.1_ASM105703v1_genomic.fna	NZ_JVFB01000069.1 Capnocytophaga ochracea strain 490_CAPN 884_282839_8313484_251+,...,48+, whole genome shotgun sequence
Capnocytophaga_sputigena	GCF_000173675.1_ASM17367v1_genomic.fna	NZ_ABZV01000001.1 Capnocytophaga sputigena ATCC 33612 strain Capno contig00046, whole genome shotgun sequence
Cardiobacterium_hominis	GCF_000160655.1_ASM16065v1_genomic.fna	NZ_GG694025.1 Cardiobacterium hominis ATCC 15826 genomic scaffold SCAFFOLD1, whole genome shotgun sequence
Cardiobacterium_valvarum	GCF_000239355.1_ASM23935v1_genomic.fna	NZ_JH417921.1 Cardiobacterium valvarum F0432 genomic scaffold Scfld286, whole genome shotgun sequence
Carnobacterium_maltaromaticum	GCF_000317975.2_ASM31797v2_genomic.fna	NC_019425.2 Carnobacterium maltaromaticum LMA28 complete genome
Catenibacterium_mitsuokai	GCF_000173795.1_ASM17379v1_genomic.fna	NZ_ACCK01000411.1 Catenibacterium mitsuokai DSM 15897 C_mitsuokai-1.0_Cont500.1, whole genome shotgun sequence
Catonella_morbi	GCF_000160035.2_ASM16003v2_genomic.fna	NZ_KI535366.1 Catonella morbi ATCC 51271 genomic scaffold Scfld0, whole genome shotgun sequence
Centipeda_periodontii	GCF_000213975.1_ASM21397v1_genomic.fna	NZ_GL892076.1 Centipeda periodontii DSM 2778 genomic scaffold SCAFFOLD1, whole genome shotgun sequence
Citrobacter_freundii	GCF_000783995.1_ASM78399v1_genomic.fna	NZ_JTBV01000001.1 Citrobacter freundii strain FDAARGOS_61 1quiver, whole genome shotgun sequence
Clostridioides_difficile	GCF_000210395.1_ASM21039v1_genomic.fna	NC_017175.1 Clostridium difficile M68, complete genome
Clostridium_asparagiforme	GCF_000158075.1_ASM15807v1_genomic.fna	NZ_GG657592.1 Clostridium asparagiforme DSM 15981 genomic scaffold Scfld6, whole genome shotgun sequence
Clostridium_bartlettii	GCA_000433835.1_MGS1329_genomic.fna	HF999328.1 Clostridium bartlettii CAG:1329 genomic scaffold, scf58, whole genome shotgun sequence
Clostridium_bolteae	GCF_000371705.1_Clos_bolt_90A9_V1_genomic.fna	NZ_KB851182.1 Clostridium bolteae 90A9 genomic scaffold acBQZ-supercont-complete, whole genome shotgun sequence
Clostridium_celatum	GCF_000320405.1_ASM32040v1_genomic.fna	NZ_KB291645.1 Clostridium celatum DSM 1785 genomic scaffold Scfld77, whole genome shotgun sequence
Clostridium_citroniae	GCF_001078435.1_Clos_citr_WAL_19142_V1_genomic.fna	NZ_KQ235875.1 [Clostridium] citroniae WAL-19142 genomic scaffold supercont1.1, whole genome shotgun sequence
Clostridium_clostridioforme	GCF_000371605.1_Clos_clos_90A1_V1_genomic.fna	NZ_KB851112.1 Clostridium clostridioforme 90A1 genomic scaffold acBSi-supercont1.1, whole genome shotgun sequence
Clostridium_hathewayi	GCA_000433395.1_MGS224_genomic.fna	HF997004.1 Clostridium hathewayi CAG:224 genomic scaffold, scf238, whole genome shotgun sequence
Clostridium_hiranonis	GCF_000156055.1_ASM15605v1_genomic.fna	NZ_DS995356.1 Clostridium hiranonis DSM 13275 Scfld3 genomic scaffold, whole genome shotgun sequence
Clostridium_hylemonae	GCF_000156515.1_ASM15651v1_genomic.fna	NZ_GG657759.1 Clostridium hylemonae DSM 15053 genomic scaffold Scfld_02_0, whole genome shotgun sequence
Clostridium_innocuum	GCF_000371425.1_Clos_inno_2959_V1_genomic.fna	NZ_KB850943.1 Clostridium innocuum 2959 genomic scaffold acBRf-supercont1.1, whole genome shotgun sequence
Clostridium_leptum	GCF_000154345.1_ASM15434v1_genomic.fna	NZ_DS480349.1 Clostridium leptum DSM 753 Scfld_02_18 genomic scaffold, whole genome shotgun sequence
Clostridium_methylpentosum	GCF_000158655.1_ASM15865v1_genomic.fna	NZ_EQ973344.1 Clostridium methylpentosum DSM 5476 Scfld6 genomic scaffold, whole genome shotgun sequence
Clostridium_nexile	GCA_000431655.1_MGS348_genomic.fna	FR888628.1 Clostridium nexile CAG:348 genomic scaffold, scf14, whole genome shotgun sequence
Clostridium_perfringens	GCF_001304735.1_ASM130473v1_genomic.fna	NZ_CP009557.1 Clostridium perfringens strain FORC_003, complete genome
Clostridium_ramosum	GCA_000154485.1_ASM15448v1_genomic.fna	DS499659.1 Clostridium ramosum DSM 1402 Scfld_02_10 genomic scaffold, whole genome shotgun sequence
Clostridium_scindens	GCF_000154505.1_ASM15450v1_genomic.fna	NZ_DS499697.1 Clostridium scindens ATCC 35704 Scfld_02_19 genomic scaffold, whole genome shotgun sequence
Clostridium_spiroforme	GCF_000154805.1_ASM15480v1_genomic.fna	NZ_DS562854.1 Clostridium spiroforme DSM 1552 Scfld_02_11 genomic scaffold, whole genome shotgun sequence
Clostridium_symbiosum	GCF_000189615.1_Clos_symb_WAL_14673_V2_genomic.fna	NZ_GL834357.1 Clostridium symbiosum WAL-14673 genomic scaffold supercont1.1, whole genome shotgun sequence
Collinsella_aerofaciens	GCF_000169035.1_ASM16903v1_genomic.fna	NZ_AAVN02000001.1 Collinsella aerofaciens ATCC 25986 C_aerofaciens-2.0_Cont1020, whole genome shotgun sequence
Collinsella_intestinalis	GCF_000156175.1_ASM15617v1_genomic.fna	NZ_GG692710.1 Collinsella intestinalis DSM 13280 genomic scaffold Scfld_02_0, whole genome shotgun sequence
Collinsella_stercoris	GCF_000156215.1_ASM15621v1_genomic.fna	NZ_DS995474.1 Collinsella stercoris DSM 13279 Scfld1 genomic scaffold, whole genome shotgun sequence
Collinsella_tanakaei	GCF_000225705.1_Coll_tana_YIT_12063_V1_genomic.fna	NZ_JH126467.1 Collinsella tanakaei YIT 12063 genomic scaffold supercont1.1, whole genome shotgun sequence
Comamonas_testosteroni	GCF_000739375.1_ASM73937v1_genomic.fna	NZ_CP006704.1 Comamonas testosteroni TK102, complete genome
Coprobacter_fastidiosus	GCF_000473955.1__oprFasNSB1_genomic.fna	NZ_KI440780.1 Coprobacter fastidiosus NSB1 genomic scaffold scaffoldcontig11, whole genome shotgun sequence
Coprococcus_catus	GCA_000210555.1_ASM21055v1_genomic.fna	FP929038.1 Coprococcus catus GD/7 draft genome
Coprococcus_comes	GCF_000155875.1_ASM15587v1_genomic.fna	NZ_GG662014.1 Coprococcus comes ATCC 27758 genomic scaffold Scfld9, whole genome shotgun sequence
Coprococcus_eutactus	GCF_000154425.1_ASM15442v1_genomic.fna	NZ_DS483532.1 Coprococcus eutactus ATCC 27759 Scfld_02_12, whole genome shotgun sequence
Corynebacterium_accolens	GCF_000146485.1_ASM14648v1_genomic.fna	NZ_GL397138.1 Corynebacterium accolens ATCC 49726 genomic scaffold SCAFFOLD1, whole genome shotgun sequence
Corynebacterium_amycolatum	GCF_000173655.1_ASM17365v1_genomic.fna	NZ_ABZU01000001.1 Corynebacterium amycolatum SK46 contig00015, whole genome shotgun sequence
Corynebacterium_aurimucosum	GCF_000022905.1_ASM2290v1_genomic.fna	NC_012590.1 Corynebacterium aurimucosum ATCC 700975, complete genome
Corynebacterium_bovis	GCF_000183325.1_ASM18332v1_genomic.fna	NZ_AENJ01000503.1 Corynebacterium bovis DSM 20582 = CIP 54.80 strain DSM 20582 contig00538, whole genome shotgun sequence
Corynebacterium_durum	GCF_000318135.1_ASM31813v1_genomic.fna	NZ_KB290831.1 Corynebacterium durum F0235 genomic scaffold Scfld66, whole genome shotgun sequence
Corynebacterium_genitalium	GCF_000143825.1_ASM14382v1_genomic.fna	NZ_CM000961.1 Corynebacterium genitalium ATCC 33030 chromosome, whole genome shotgun sequence
Corynebacterium_jeikeium	GCF_000006605.1_ASM660v1_genomic.fna	NC_007164.1 Corynebacterium jeikeium K411 complete genome
Corynebacterium_kroppenstedtii	GCF_000023145.1_ASM2314v1_genomic.fna	NC_012704.1 Corynebacterium kroppenstedtii DSM 44385, complete genome
Corynebacterium_lipophiloflavum	GCF_000159635.1_ASM15963v1_genomic.fna	NZ_GG667192.1 Corynebacterium lipophiloflavum DSM 44291 genomic scaffold SCAFFOLD2, whole genome shotgun sequence
Corynebacterium_matruchotii	GCF_000175375.1_ASM17537v1_genomic.fna	NZ_ACSH02000005.1 Corynebacterium matruchotii ATCC 14266 gcontig_1125149795837, whole genome shotgun sequence
Corynebacterium_propinquum	GCF_000375525.1_ASM37552v1_genomic.fna	NZ_AQXC01000001.1 Corynebacterium propinquum DSM 44285 B142DRAFT_scaffold_0.1_C, whole genome shotgun sequence
Corynebacterium_pseudodiphtheriticum	GCF_000466825.2_ASM46682v2_genomic.fna	NZ_AVFF01000001.1 Corynebacterium pseudodiphtheriticum 090104 isolate Sokolov C_pseudodiphteriticum_090104_Contig_1, whole genome shotgun sequence
Corynebacterium_pseudogenitalium	GCF_000156615.2_ASM15661v2_genomic.fna	NZ_GL542874.1 Corynebacterium pseudogenitalium ATCC 33035 genomic scaffold SCAFFOLD1, whole genome shotgun sequence
Corynebacterium_pyruviciproducens	GCF_000411375.1_Cory_pyru_17730_V1_genomic.fna	NZ_KE150446.1 Corynebacterium pyruviciproducens ATCC BAA-1742 genomic scaffold acArw-supercont1.1, whole genome shotgun sequence
Corynebacterium_striatum	GCA_001261935.1_BEN-C_PRJEB8812_v1_genomic.fna	LN831266.1 Corynebacterium striatum genome assembly BEN-C_PRJEB8812_v1, scaffold BEN-C_U2A4042_scaffold56, whole genome shotgun sequence
Corynebacterium_timonense	GCF_000312345.1_ASM31234v1_genomic.fna	NZ_HE998584.1 Corynebacterium timonense 5401744 genomic scaffold, scaffold00001, whole genome shotgun sequence
Corynebacterium_tuberculostearicum	GCF_000175635.1_ASM17563v1_genomic.fna	NZ_ACVP01000023.1 Corynebacterium tuberculostearicum SK141 contig00420, whole genome shotgun sequence
Corynebacterium_urealyticum	GCF_000338095.1_ASM33809v1_genomic.fna	NC_020230.1 Corynebacterium urealyticum DSM 7111, complete genome
Corynebacterium_variabile	GCF_000179395.2_ASM17939v2_genomic.fna	NC_015859.1 Corynebacterium variabile DSM 44702, complete genome
Cryptobacterium_curtum	GCF_000023845.1_ASM2384v1_genomic.fna	NC_013170.1 Cryptobacterium curtum DSM 15641, complete genome
Deinococcus_radiodurans	GCF_000008565.1_ASM856v1_genomic.fna	NC_001263.1 Deinococcus radiodurans R1 chromosome 1, complete sequence
Desulfovibrio_desulfuricans	GCF_000189295.2_ASM18929v2_genomic.fna	NC_016803.1 Desulfovibrio desulfuricans ND132, complete genome
Desulfovibrio_piger	GCF_000156375.1_ASM15637v1_genomic.fna	NZ_DS996359.1 Desulfovibrio piger ATCC 29098 Scfld8 genomic scaffold, whole genome shotgun sequence
Dialister_invisus	GCA_000433275.1_MGS218_genomic.fna	HF996449.1 Dialister invisus CAG:218 genomic scaffold, scf43, whole genome shotgun sequence
Dialister_micraerophilus	GCF_000183445.1_ASM18344v1_genomic.fna	NZ_AENT01000024.1 Dialister microaerophilus UPII 345-E contig00007, whole genome shotgun sequence
Dialister_succinatiphilus	GCF_000242435.1_Dial_succ_YIT_11850_V1_genomic.fna	NZ_JH591187.1 Dialister succinatiphilus YIT 11850 genomic scaffold supercont1.1, whole genome shotgun sequence
Dolosigranulum_pigrum	GCF_000245815.1_Dolo_pigr_ATCC_51524_V1_genomic.fna	NZ_JH601103.1 Dolosigranulum pigrum ATCC 51524 genomic scaffold supercont1.1, whole genome shotgun sequence
Dorea_formicigenerans	GCF_000225745.1_Dorea_form_4_6_53AFAA_V1_genomic.fna	NZ_JH126487.1 Dorea formicigenerans 4_6_53AFAA genomic scaffold supercont1.1, whole genome shotgun sequence
Dorea_longicatena	GCF_000154065.1_ASM15406v1_genomic.fna	NZ_DS264392.1 Dorea longicatena DSM 13814 Scfld028 genomic scaffold, whole genome shotgun sequence
Eggerthella_lenta	GCF_000024265.1_ASM2426v1_genomic.fna	NC_013204.1 Eggerthella lenta DSM 2243, complete genome
Eggerthia_catenaformis	GCF_000340375.1_Lact_cate_OT_569_V1_genomic.fna	NZ_KB446646.1 Eggerthia catenaformis OT 569 = DSM 20559 genomic scaffold acdBZ-supercont1.1, whole genome shotgun sequence
Eikenella_corrodens	GCF_000504685.1_Eike_corr_CC92I_V1_genomic.fna	NZ_KI635562.1 Eikenella corrodens CC92I genomic scaffold addUt-supercont1.1, whole genome shotgun sequence
Enhydrobacter_aerosaccus	GCF_000175915.1_ASM17591v1_genomic.fna	NZ_ACYI01000062.1 Enhydrobacter aerosaccus SK60 contig00004, whole genome shotgun sequence
Enterobacter_aerogenes	GCF_000334515.1_ASM33451v1_genomic.fna	NC_020181.1 Enterobacter aerogenes EA1509E complete genome
Enterobacter_cloacae	GCF_000755525.1_ASM75552v1_genomic.fna	NZ_KN150799.1 Enterobacter cloacae strain ATCC 13047 genomic scaffold scaffold1, whole genome shotgun sequence
Enterococcus_dispar	GCF_000406945.1_Ente_disp_ATCC51266_V1_genomic.fna	NZ_KE136354.1 Enterococcus dispar ATCC 51266 genomic scaffold acpMG-supercont1.1, whole genome shotgun sequence
Enterococcus_faecalis	GCF_000007785.1_ASM778v1_genomic.fna	NC_004668.1 Enterococcus faecalis V583 chromosome, complete genome
Enterococcus_faecium	GCF_000250945.1_ASM25094v1_genomic.fna	NC_017022.1 Enterococcus faecium Aus0004, complete genome
Enterococcus_gallinarum	GCF_000703185.1_ASM70318v1_genomic.fna	NZ_JNLR01000003.1 Enterococcus gallinarum strain SKF1 CC88DRAFT_scf7180000000058_quiver.3_C, whole genome shotgun sequence
Escherichia_coli	GCF_000520035.1_ASM52003v1_genomic.fna	NZ_CP006027.1 Escherichia coli O145:H28 str. RM13514, complete genome
Eubacterium_brachy	GCF_000488855.1_ASM48885v1_genomic.fna	NZ_KI535284.1 Eubacterium brachy ATCC 33089 genomic scaffold Scaffold5, whole genome shotgun sequence
Eubacterium_dolichum	GCF_000154285.1_ASM15428v1_genomic.fna	NZ_DS483477.1 Eubacterium dolichum DSM 3991 Scfld_02_17 genomic scaffold, whole genome shotgun sequence
Eubacterium_eligens	GCF_000146185.1_ASM14618v1_genomic.fna	NC_012778.1 Eubacterium eligens ATCC 27750, complete genome
Eubacterium_hallii	GCF_000173975.1_ASM17397v1_genomic.fna	NZ_ACEP01000064.1 [Eubacterium] hallii DSM 3353 E_hallii-1.0_Cont70.1, whole genome shotgun sequence
Eubacterium_infirmum	GCF_000242675.1_Euba_infi_F0142_V1_genomic.fna	NZ_JH594435.1 Eubacterium infirmum F0142 genomic scaffold supercont1.1, whole genome shotgun sequence
Eubacterium_limosum	GCF_000152245.2_ASM15224v2_genomic.fna	NC_014624.2 Eubacterium limosum KIST612, complete genome
Eubacterium_ramulus	GCF_001406295.1_13414_6_75_genomic.fna	NZ_CYYA01000001.1 Eubacterium ramulus strain 2789STDY5608891, whole genome shotgun sequence
Eubacterium_rectale	GCA_000209955.1_ASM20995v1_genomic.fna	FP929043.1 Eubacterium rectale M104/1 draft genome
Eubacterium_saphenum	GCF_000161975.1_ASM16197v1_genomic.fna	NZ_GG688422.1 Eubacterium saphenum ATCC 49989 genomic scaffold Scfld0, whole genome shotgun sequence
Eubacterium_siraeum	GCA_000209915.1_ASM20991v1_genomic.fna	FP929044.1 Eubacterium siraeum 70/3 draft genome
Eubacterium_ventriosum	GCF_000153885.1_ASM15388v1_genomic.fna	NZ_DS264270.1 Eubacterium ventriosum ATCC 27560 Scfld028 genomic scaffold, whole genome shotgun sequence
Eubacterium_yurii	GCA_000146855.1_ASM14685v1_genomic.fna	GL405246.1 Eubacterium yurii subsp. margaretiae ATCC 43715 genomic scaffold SCAFFOLD1, whole genome shotgun sequence
Facklamia_hominis	GCF_000301035.1_Fack_homi_CCUG_36813_V1_genomic.fna	NZ_JH932292.1 Facklamia hominis CCUG 36813 genomic scaffold supercont1.1, whole genome shotgun sequence
Facklamia_ignava	GCF_000301055.1_Fack_igna_CCUG_37419_V1_genomic.fna	NZ_JH932300.1 Facklamia ignava CCUG 37419 genomic scaffold supercont1.1, whole genome shotgun sequence
Facklamia_languida	GCF_000245795.1_Fack_lang_CCUG_37842_V1_genomic.fna	NZ_JH601133.1 Facklamia languida CCUG 37842 genomic scaffold supercont1.1, whole genome shotgun sequence
Faecalibacterium_prausnitzii	GCA_000210735.1_ASM21073v1_genomic.fna	FP929045.1 Faecalibacterium prausnitzii L2/6 draft genome
Filifactor_alocis	GCF_000163895.2_ASM16389v2_genomic.fna	NC_016630.1 Filifactor alocis ATCC 35896, complete genome
Finegoldia_magna	GCF_000159695.1_ASM15969v1_genomic.fna	NZ_CM000955.1 Finegoldia magna ATCC 53516 chromosome, whole genome shotgun sequence
Flavonifractor_plautii	GCF_000239295.1_ASM23929v1_genomic.fna	NZ_JH417810.1 Flavonifractor plautii ATCC 29863 genomic scaffold Scfld420, whole genome shotgun sequence
Fretibacterium_fastidiosum	GCA_000210715.1_ASM21071v1_genomic.fna	FP929056.1 Fretibacterium fastidiosum draft genome
Fusobacterium_gonidiaformans	GCF_000158235.1_ASM15823v1_genomic.fna	NZ_GG657971.1 Fusobacterium sp. 3_1_5R genomic scaffold supercont1.1, whole genome shotgun sequence
Fusobacterium_mortiferum	GCF_000158195.2_Fuso_mor_ATCC9817_V2_genomic.fna	NZ_GL987988.1 Fusobacterium mortiferum ATCC 9817 genomic scaffold supercont2.2, whole genome shotgun sequence
Fusobacterium_necrophorum	GCA_000242215.1_Fuso_necr_1_1_36S_V1_genomic.fna	JH590846.1 Fusobacterium necrophorum subsp. funduliforme 1_1_36S genomic scaffold supercont1.1, whole genome shotgun sequence
Fusobacterium_nucleatum	GCF_000234075.2_Fuso_nucl_F0401_V2_genomic.fna	NZ_ADDB02000001.1 Fusobacterium nucleatum subsp. polymorphum F0401 supercont2.1, whole genome shotgun sequence
Fusobacterium_periodonticum	GCF_000158215.3_Fuso_sp_2_1_31_V3_genomic.fna	NZ_KN173677.1 Fusobacterium periodonticum 2_1_31 genomic scaffold acIQb-supercont3.1, whole genome shotgun sequence
Fusobacterium_ulcerans	GCF_000242995.2_Fusobacterium_sp_12_1B_V2_genomic.fna	NZ_KE161007.1 Fusobacterium sp. 12_1B genomic scaffold supercont2.1, whole genome shotgun sequence
Gardnerella_vaginalis	GCF_001042655.1_ASM104265v1_genomic.fna	NZ_AP012332.1 Gardnerella vaginalis ATCC 14018 = JCM 11026 DNA, complete genome
Gemella_bergeri	GCF_000469465.1_ASM46946v1_genomic.fna	NZ_KI271821.1 Gemella bergeriae ATCC 700627 genomic scaffold Scaffold25, whole genome shotgun sequence
Gemella_haemolysans	GCF_000204355.1_Geme_haem_M341_V1_genomic.fna	NZ_GL883582.1 Gemella haemolysans M341 genomic scaffold supercont1.1, whole genome shotgun sequence
Gemella_morbillorum	GCF_000185645.1_ASM18564v1_genomic.fna	NZ_GL622607.1 Gemella moribillum M424 genomic scaffold supercont1.1, whole genome shotgun sequence
Gemella_sanguinis	GCF_000204335.2_Geme_sang_M325_V2_genomic.fna	NZ_ACRY02000001.1 Gemella sanguinis M325 acqcz-supercont2.1, whole genome shotgun sequence
Gordonia_terrae	GCF_000716975.1_ASM71697v1_genomic.fna	NZ_JNXA01000001.1 Gordonia terrae strain NRRL B-16283 contig1.1, whole genome shotgun sequence
Gordonibacter_pamelaeae	GCF_000210055.1_ASM21005v1_genomic.fna	NC_021021.1 Gordonibacter pamelaeae 7-10-1-b draft genome
Granulicatella_adiacens	GCF_000160675.1_ASM16067v1_genomic.fna	NZ_GG694015.1 Granulicatella adiacens ATCC 49175 genomic scaffold SCAFFOLD1, whole genome shotgun sequence
Granulicatella_elegans	GCF_000162475.2_Gran_ele_ATCC_700633_V2_genomic.fna	NZ_KI391971.1 Granulicatella elegans ATCC 700633 genomic scaffold supercont2.1, whole genome shotgun sequence
Haemophilus_aegyptius	GCF_000195005.1_ASM19500v1_genomic.fna	NZ_GL878526.1 Haemophilus aegyptius ATCC 11116 genomic scaffold SCAFFOLD1, whole genome shotgun sequence
Haemophilus_haemolyticus	GCF_000222025.1_ASM22202v2_genomic.fna	NZ_AFQO01000007.1 Haemophilus haemolyticus M19501 M19501_007, whole genome shotgun sequence
Haemophilus_influenzae	GCF_000200475.1_ASM20047v1_genomic.fna	NC_014922.1 Haemophilus influenzae F3047 complete genome
Haemophilus_parahaemolyticus	GCF_000826045.1_Haemophilus_parahaemolyticus_G321_genomic.fna	NZ_CDBC01000001.1 Haemophilus parahaemolyticus G321 genome assembly Haemophilus parahaemolyticus G321, contig contig00001, whole genome shotgun sequence
Haemophilus_parainfluenzae	GCF_000191405.1_ASM19140v1_genomic.fna	NZ_GL872339.1 Haemophilus parainfluenzae ATCC 33392 genomic scaffold SCAFFOLD1, whole genome shotgun sequence
Haemophilus_paraphrohaemolyticus	GCF_000260675.1_HparaphrohaemolyticusHK411v1.0_genomic.fna	NZ_AJMU01000049.1 Haemophilus paraphrohaemolyticus HK411 contig00001, whole genome shotgun sequence
Haemophilus_pittmaniae	GCA_000223275.2_ASM22327v1_genomic.fna	AFUV01000004.1 Haemophilus pittmaniae HK 85 ctg1129913985447, whole genome shotgun sequence
Haemophilus_sputorum	GCF_000287615.1_HsputHK2154v1.0_genomic.fna	NZ_ALJP01000009.1 Haemophilus sputorum HK 2154 ctg120006325159, whole genome shotgun sequence
Helicobacter_pylori	GCF_000185205.1_ASM18520v1_genomic.fna	NC_017371.1 Helicobacter pylori Gambia94/24, complete genome
Holdemania_filiformis	GCF_000157995.1_ASM15799v1_genomic.fna	NZ_GG657561.1 Holdemania filiformis DSM 12042 genomic scaffold Scfld10, whole genome shotgun sequence
Janibacter_hoylei	GCF_000297495.1_ASM29749v1_genomic.fna	NZ_ALWX01000022.1 Janibacter hoylei PVAS-1 Contig22, whole genome shotgun sequence
Johnsonella_ignava	GCF_000235445.1_John_igna_ATCC_51276_V1_genomic.fna	NZ_JH378829.1 Johnsonella ignava ATCC 51276 genomic scaffold supercont1.1, whole genome shotgun sequence
Jonquetella_anthropi	GCF_000161995.1_ASM16199v1_genomic.fna	NZ_GG697147.2 Jonquetella anthropi E3_33 E1 genomic scaffold Scfld0, whole genome shotgun sequence
Kingella_denitrificans	GCF_000190695.1_ASM19069v1_genomic.fna	NZ_GL870929.1 Kingella denitrificans ATCC 33394 genomic scaffold SCAFFOLD1, whole genome shotgun sequence
Kingella_kingae	GCF_000255635.1_ASM25563v1_genomic.fna	NZ_JH621344.1 Kingella kingae PYKK081 genomic scaffold scaffold0001, whole genome shotgun sequence
Kingella_oralis	GCF_000160435.1_ASM16043v1_genomic.fna	NZ_GG665871.1 Kingella oralis ATCC 51147 genomic scaffold Scfld0, whole genome shotgun sequence
Klebsiella_pneumoniae	GCF_000019565.1_ASM1956v1_genomic.fna	NC_011283.1 Klebsiella pneumoniae 342, complete genome
Kocuria_rhizophila	GCF_000010285.1_ASM1028v1_genomic.fna	NC_010617.1 Kocuria rhizophila DC2201 DNA, complete genome
Lachnoanaerobaculum_saburreum	GCF_000257705.1_EsaburreumF0468v1.0_genomic.fna	NZ_AJGH01000103.1 Lachnoanaerobaculum saburreum F0468 ctg120007833923, whole genome shotgun sequence
Lactobacillus_acidophilus	GCF_000191545.1_ASM19154v1_genomic.fna	NC_015214.1 Lactobacillus acidophilus 30SC, complete genome
Lactobacillus_coleohominis	GCF_000161935.1_ASM16193v1_genomic.fna	NZ_GG698802.1 Lactobacillus coleohominis 101-4-CHN genomic scaffold supercont1.1, whole genome shotgun sequence
Lactobacillus_crispatus	GCF_000301135.1_Lact_cris_FB077-07_V1_genomic.fna	NZ_JH932272.1 Lactobacillus crispatus FB077-07 genomic scaffold supercont1.1, whole genome shotgun sequence
Lactobacillus_curvatus	GCA_001311645.1_ASM131164v1_genomic.fna	BBBQ01000001.1 Lactobacillus curvatus JCM 1096 = DSM 20019 DNA, contig: JCM1096.contig00001, whole genome shotgun sequence
Lactobacillus_delbrueckii	GCF_000182835.1_ASM18283v1_genomic.fna	NC_014727.1 Lactobacillus delbrueckii subsp. bulgaricus ND02, complete genome
Lactobacillus_fermentum	GCF_000466785.3_ASM46678v3_genomic.fna	NZ_CP011536.1 Lactobacillus fermentum 3872, complete genome
Lactobacillus_gasseri	GCF_000814885.1_ASM81488v1_genomic.fna	NZ_CP006809.1 Lactobacillus gasseri 130918, complete genome
Lactobacillus_helveticus	GCF_000422165.1_ASM42216v1_genomic.fna	NC_021744.1 Lactobacillus helveticus CNRZ32, complete genome
Lactobacillus_iners	GCF_000185405.1_ASM18540v1_genomic.fna	NZ_GL622333.1 Lactobacillus iners ATCC 55195 genomic scaffold SCAFFOLD1, whole genome shotgun sequence
Lactobacillus_jensenii	GCF_000159335.1_ASM15933v1_genomic.fna	NZ_CM000953.1 Lactobacillus jensenii JV-V16 chromosome, whole genome shotgun sequence
Lactobacillus_plantarum	GCF_000203855.3_ASM20385v3_genomic.fna	NC_004567.2 Lactobacillus plantarum WCFS1, complete genome
Lactobacillus_reuteri	GCF_000159455.2_ASM15945v2_genomic.fna	NC_015697.1 Lactobacillus reuteri SD2112, complete genome
Lactobacillus_rhamnosus	GCA_001368735.1_CECT8361_genomic.fna	CBZU010000001.1 Lactobacillus rhamnosus WGS project CBZU00000000 data, strain BPL15, CONTIG000001, whole genome shotgun sequence
Lactobacillus_ruminis	GCF_000224985.1_ASM22498v1_genomic.fna	NC_015975.1 Lactobacillus ruminis ATCC 27782, complete genome
Lactobacillus_sakei	GCF_000026065.1_ASM2606v1_genomic.fna	NC_007576.1 Lactobacillus sakei strain 23K complete genome
Lactobacillus_vaginalis	GCF_000159435.1_ASM15943v1_genomic.fna	NZ_GG693412.1 Lactobacillus vaginalis ATCC 49540 genomic scaffold SCAFFOLD1, whole genome shotgun sequence
Lactococcus_lactis	GCF_000025045.1_ASM2504v1_genomic.fna	NC_013656.1 Lactococcus lactis subsp. lactis KF147, complete genome
Lautropia_mirabilis	GCF_000186425.1_ASM18642v1_genomic.fna	NZ_GL636062.1 Lautropia mirabilis ATCC 51599 genomic scaffold SCAFFOLD1, whole genome shotgun sequence
Leptotrichia_buccalis	GCF_000023905.1_ASM2390v1_genomic.fna	NC_013192.1 Leptotrichia buccalis DSM 1135, complete genome
Leptotrichia_goodfellowii	GCF_000516535.1_ASM51653v1_genomic.fna	NZ_KI911785.1 Leptotrichia goodfellowii DSM 19756 genomic scaffold Lepgl_LGA, whole genome shotgun sequence
Leptotrichia_hofstadii	GCF_000162955.1_ASM16295v1_genomic.fna	NZ_GG700632.1 Leptotrichia hofstadii F0254 genomic scaffold Scfld0, whole genome shotgun sequence
Leptotrichia_shahii	GCF_000373045.1_ASM37304v1_genomic.fna	NZ_KB890259.1 Leptotrichia shahii DSM 19757 genomic scaffold B031DRAFT_scaffold_0.1, whole genome shotgun sequence
Leptotrichia_wadei	GCF_000469405.1_ASM46940v1_genomic.fna	NZ_KI271424.1 Leptotrichia wadei F0279 genomic scaffold Scaffold823, whole genome shotgun sequence
Leuconostoc_carnosum	GCF_000300135.1_ASM30013v1_genomic.fna	NC_018673.1 Leuconostoc carnosum JB16, complete genome
Leuconostoc_lactis	GCF_001698145.1_ASM169814v1_genomic.fna	NZ_CP016598.1 Leuconostoc lactis strain WiKim40, complete genome
Leuconostoc_mesenteroides	GCF_000014445.1_ASM1444v1_genomic.fna	NC_008531.1 Leuconostoc mesenteroides subsp. mesenteroides ATCC 8293, complete genome
Listeria_monocytogenes	GCA_000183845.1_ASM18384v1_genomic.fna	CM001046.1 Listeria monocytogenes FSL F2-208 chromosome, whole genome shotgun sequence
Marinococcus_halotolerans	GCF_000420725.1_ASM42072v1_genomic.fna	NZ_ATVM01000001.1 Marinococcus halotolerans DSM 16375 G548DRAFT_scaffold00001.1_C, whole genome shotgun sequence
Marvinbryantia_formatexigens	GCA_900102475.1_IMG-taxon_2599185228_annotated_assembly_genomic.fna	FNBY01000001.1 Marvinbryantia formatexigens strain I-52 genome assembly, contig: Ga0056060_scaffold00001.1, whole genome shotgun sequence
Massilia_timonae	GCF_000315425.1_Mass_timo_CCUG_45783_V1_genomic.fna	NZ_JH992922.1 Massilia timonae CCUG 45783 genomic scaffold supercont1.1, whole genome shotgun sequence
Megamonas_funiformis	GCA_000431395.1_MGS377_genomic.fna	FR887504.1 Megamonas funiformis CAG:377 genomic scaffold, scf39, whole genome shotgun sequence
Megamonas_hypermegale	GCA_000209975.1_ASM20997v1_genomic.fna	FP929048.1 Megamonas hypermegale ART12/1 draft genome
Megamonas_rupellensis	GCF_000378365.1_ASM37836v1_genomic.fna	NZ_KB899566.1 Megamonas rupellensis DSM 19944 genomic scaffold F553DRAFT_scaffold00001.1, whole genome shotgun sequence
Megasphaera_elsdenii	GCF_001304715.1_ASM130471v1_genomic.fna	NZ_CP009240.1 Megasphaera elsdenii 14-14, complete genome
Megasphaera_micronuciformis	GCF_000165735.1_ASM16573v1_genomic.fna	NZ_GL538208.1 Megasphaera micronuciformis F0359 genomic scaffold Scfld98, whole genome shotgun sequence
Methanobrevibacter_smithii	GCF_000016525.1_ASM1652v1_genomic.fna	NC_009515.1 Methanobrevibacter smithii ATCC 35061, complete genome
Micrococcus_luteus	GCF_000877795.1_ASM87779v1_genomic.fna	NZ_CP007437.1 Micrococcus luteus strain trpE16 genome
Mitsuokella_multacida	GCF_000155955.1_ASM15595v1_genomic.fna	NZ_GG697141.2 Mitsuokella multacida DSM 20544 genomic scaffold Scfld0, whole genome shotgun sequence
Mobiluncus_curtisii	GCF_000196535.1_ASM19653v1_genomic.fna	NC_014246.1 Mobiluncus curtisii ATCC 43063, complete genome
Mobiluncus_mulieris	GCF_000146895.1_ASM14689v1_genomic.fna	NZ_GL405260.1 Mobiluncus mulieris ATCC 35239 genomic scaffold SCAFFOLD1, whole genome shotgun sequence
Moraxella_catarrhalis	GCF_000092265.1_ASM9226v1_genomic.fna	NC_014147.1 Moraxella catarrhalis BBH18, complete genome
Murine_coronavirus	GCF_000862345.1_ViralProj15350_genomic.fna	NC_001846.1 Mouse hepatitis virus strain MHV-A59 C12 mutant, complete genome
Mycobacterium_abscessus	GCF_001050395.1_ASM105039v1_genomic.fna	NZ_CP012044.1 Mycobacterium abscessus UC22, complete genome
Mycobacterium_phlei	GCF_001583415.1_ASM158341v1_genomic.fna	NZ_CP014475.1 Mycobacterium phlei strain CCUG 21000, complete genome
Mycobacterium_smegmatis	GCF_000767665.1_ASM76766v1_genomic.fna	NZ_CP009495.1 Mycobacterium smegmatis strain INHR1, complete genome
Mycoplasma_hominis	GCF_000767725.1_ASM76772v1_genomic.fna	NZ_CP009652.1 Mycoplasma hominis ATCC 27545, complete genome
Mycoplasma_orale	GCF_000420105.1_ASM42010v1_genomic.fna	NZ_ATUH01000001.1 Mycoplasma orale ATCC 23714 F795DRAFT_scaffold00001.1_C, whole genome shotgun sequence
Neisseria_bacilliformis	GCF_000194925.1_ASM19492v1_genomic.fna	NZ_GL878494.1 Neisseria bacilliformis ATCC BAA-1200 genomic scaffold SCAFFOLD1, whole genome shotgun sequence
Neisseria_cinerea	GCF_000173895.1_ASM17389v1_genomic.fna	NZ_ACDY02000001.1 Neisseria cinerea ATCC 14685 N_cinerea-1.0.2_Cont0.1, whole genome shotgun sequence
Neisseria_elongata	GCF_000818035.1_ASM81803v1_genomic.fna	NZ_CP007726.1 Neisseria elongata subsp. glycolytica ATCC 29315, complete genome
Neisseria_flavescens	GCF_000175275.1_ASM17527v1_genomic.fna	NZ_ACQV01000022.1 Neisseria flavescens SK114 ctg1118407793866, whole genome shotgun sequence
Neisseria_gonorrhoeae	GCF_000156855.2_ASM15685v2_genomic.fna	NC_022240.1 Neisseria gonorrhoeae MS11, complete genome
Neisseria_lactamica	GCF_000741965.1_ASM74196v1_genomic.fna	NZ_KN046803.1 Neisseria lactamica ATCC 23970 genomic scaffold scaffold1, whole genome shotgun sequence
Neisseria_macacae	GCF_000220865.1_ASM22086v1_genomic.fna	NZ_GL985618.1 Neisseria macacae ATCC 33926 genomic scaffold SCAFFOLD1, whole genome shotgun sequence
Neisseria_meningitidis	GCF_001029835.1_ASM102983v1_genomic.fna	NZ_CP007668.1 Neisseria meningitidis M0579, complete genome
Neisseria_polysaccharea	GCF_000176735.1_ASM17673v1_genomic.fna	NZ_ADBE01000112.1 Neisseria polysaccharea ATCC 43768 N_polysaccharea-1.0.1_Cont223.1, whole genome shotgun sequence
Neisseria_sicca	GCF_000260655.1_NsiccaVK64v1.0_genomic.fna	NZ_AJMT01000201.1 Neisseria sicca VK64 ctg120005024729, whole genome shotgun sequence
Neisseria_subflava	GCF_000173955.1_ASM17395v1_genomic.fna	NZ_ACEO02000001.1 Neisseria subflava NJ9703 N_subflava-1.0.1_Cont0.1, whole genome shotgun sequence
Odoribacter_laneus	GCF_000243215.1_Odor_lane_YIT_12061_V1_genomic.fna	NZ_JH594596.1 Odoribacter laneus YIT 12061 genomic scaffold supercont1.1, whole genome shotgun sequence
Odoribacter_splanchnicus	GCA_000435735.1_MGS14_genomic.fna	FR882911.1 Odoribacter splanchnicus CAG:14 genomic scaffold, scf458, whole genome shotgun sequence
Olsenella_uli	GCF_000143845.1_ASM14384v1_genomic.fna	NC_014363.1 Olsenella uli DSM 7084, complete genome
Oribacterium_sinus	GCF_000160635.1_ASM16063v1_genomic.fna	NZ_GG668534.1 Oribacterium sinus F0268 genomic scaffold SCAFFOLD2, whole genome shotgun sequence
Oxalobacter_formigenes	GCF_000158495.1_ASM15849v1_genomic.fna	NZ_GG658170.1 Oxalobacter formigenes OXCC13 genomic scaffold supercont1.1, whole genome shotgun sequence
Pantoea_agglomerans	GCF_000743785.2_ASM74378v2_genomic.fna	NZ_JPOT02000001.1 Pantoea agglomerans strain 4 scaffold00001, whole genome shotgun sequence
Pantoea_ananatis	GCF_000025405.2_ASM2540v1_genomic.fna	NC_013956.2 Pantoea ananatis LMG 20103, complete genome
Parabacteroides_distasonis	GCF_000012845.1_ASM1284v1_genomic.fna	NC_009615.1 Parabacteroides distasonis ATCC 8503, complete genome
Parabacteroides_goldsteinii	GCF_000969835.1_Para_gold_DSM_19448_V1_genomic.fna	NZ_KQ033912.1 Parabacteroides goldsteinii DSM 19448 = WAL 12034 genomic scaffold aczIT-supercont1.1, whole genome shotgun sequence
Parabacteroides_johnsonii	GCF_000307375.1_Para_john_CL02T12C29_V1_genomic.fna	NZ_JH976465.1 Parabacteroides johnsonii CL02T12C29 genomic scaffold supercont1.1, whole genome shotgun sequence
Parabacteroides_merdae	GCF_000307345.1_Para_merd_CL03T12C32_V1_genomic.fna	NZ_JH976452.1 Parabacteroides merdae CL03T12C32 genomic scaffold supercont1.1, whole genome shotgun sequence
Paracoccus_denitrificans	GCF_000203895.1_ASM20389v1_genomic.fna	NC_008686.1 Paracoccus denitrificans PD1222 chromosome 1, complete sequence
Paraprevotella_clara	GCF_000233955.1_ASM23395v1_genomic.fna	NZ_JH376597.1 Paraprevotella clara YIT 11840 genomic scaffold Scfld32, whole genome shotgun sequence
Paraprevotella_xylaniphila	GCF_000205165.1_ASM20516v1_genomic.fna	NZ_GL883837.1 Paraprevotella xylaniphila YIT 11841 genomic scaffold Scfld60, whole genome shotgun sequence
Parascardovia_denticolens	GCF_000191785.1_ASM19178v1_genomic.fna	NZ_CM001148.1 Parascardovia denticolens DSM 10105 chromosome, whole genome shotgun sequence
Parasutterella_excrementihominis	GCF_000205025.1_ASM20502v1_genomic.fna	NZ_GL883687.1 Parasutterella excrementihominis YIT 11859 genomic scaffold Scfld16, whole genome shotgun sequence
Parvimonas_micra	GCF_000154405.1_ASM15440v1_genomic.fna	NZ_DS483518.1 Parvimonas micra ATCC 33270 Scfld_02_14 genomic scaffold, whole genome shotgun sequence
Pediococcus_acidilactici	GCF_000146325.1_ASM14632v1_genomic.fna	NZ_GL397067.1 Pediococcus acidilactici DSM 20284 genomic scaffold SCAFFOLD1, whole genome shotgun sequence
Peptoniphilus_duerdenii	GCF_000146345.1_ASM14634v1_genomic.fna	NZ_GL397071.1 Peptoniphilus duerdenii ATCC BAA-1640 genomic scaffold SCAFFOLD1, whole genome shotgun sequence
Peptoniphilus_harei	GCF_000183565.1_ASM18356v1_genomic.fna	NZ_AENP01000004.1 Peptoniphilus harei ACS-146-V-Sch2b contig00027, whole genome shotgun sequence
Peptoniphilus_lacrimalis	GCF_000176955.1_ASM17695v1_genomic.fna	NZ_ADDO01000021.1 Peptoniphilus lacrimalis 315-B contig00029, whole genome shotgun sequence
Peptoniphilus_rhinitidis	GCF_000246925.1_ASM24692v2_genomic.fna	NZ_BAEW01000001.1 Peptoniphilus sp. 1-13 DNA, contig: contig00001, whole genome shotgun sequence
Peptostreptococcus_anaerobius	GCF_000178095.1_ASM17809v1_genomic.fna	NZ_ADJN01000015.1 Peptostreptococcus anaerobius 653-L contig00068, whole genome shotgun sequence
Peptostreptococcus_stomatis	GCF_000147675.1_ASM14767v1_genomic.fna	NZ_ADGQ01000060.1 Peptostreptococcus stomatis DSM 17678 contig00023, whole genome shotgun sequence
Phascolarctobacterium_succinatutens	GCA_000434895.1_MGS287_genomic.fna	FR892795.1 Phascolarctobacterium succinatutens CAG:287 genomic scaffold, scf92, whole genome shotgun sequence
Porphyromonas_asaccharolytica	GCF_000212375.1_ASM21237v1_genomic.fna	NC_015501.1 Porphyromonas asaccharolytica DSM 20707, complete genome
Porphyromonas_bennonis	GCF_000160535.1_ASM16053v1_genomic.fna	NZ_GG704781.1 Prevotella bergensis DSM 17361 genomic scaffold SCAFFOLD2, whole genome shotgun sequence
Porphyromonas_catoniae	GCF_000318215.2_ASM31821v2_genomic.fna	NZ_KB291032.1 Porphyromonas catoniae F0037 genomic scaffold Scfld111, whole genome shotgun sequence
Porphyromonas_endodontalis	GCF_000174815.1_ASM17481v1_genomic.fna	NZ_ACNN01000005.1 Porphyromonas endodontalis ATCC 35406 contig00096, whole genome shotgun sequence
Porphyromonas_gingivalis	GCF_000739415.1_ASM73941v1_genomic.fna	NZ_CP007756.1 Porphyromonas gingivalis strain HG66 genome
Porphyromonas_gulae	GCF_000769095.1_ASM76909v1_genomic.fna	NZ_JRFD01000022.1 Porphyromonas gulae strain COT-052 OH2857 contig_22, whole genome shotgun sequence
Porphyromonas_somerae	GCF_000235885.1_ASM23588v1_genomic.fna	NZ_JH379450.1 Prevotella stercorea DSM 18206 genomic scaffold Scfld1064, whole genome shotgun sequence
Porphyromonas_uenonis	GCF_000613705.1_ASM61370v1_genomic.fna	NZ_BAJM01000001.1 Porphyromonas uenonis DSM 23387 = JCM 13868 DNA, contig: JCM13868.contig00001, whole genome shotgun sequence
Prevotella_amnii	GCF_000177355.1_ASM17735v1_genomic.fna	NZ_ADFQ01000086.1 Prevotella amnii CRIS 21A-A contig00103, whole genome shotgun sequence
Prevotella_baroniae	GCF_000468635.1_PbaroF0067v1.0_genomic.fna	NZ_AWEY01000008.1 Prevotella baroniae F0067 strain F0026 contig00001, whole genome shotgun sequence
Prevotella_bergensis	GCF_000160535.1_ASM16053v1_genomic.fna	NZ_GG704781.1 Prevotella bergensis DSM 17361 genomic scaffold SCAFFOLD2, whole genome shotgun sequence
Prevotella_bivia	GCF_000262545.1_ASM26254v1_genomic.fna	NZ_JH660660.1 Prevotella bivia DSM 20514 genomic scaffold Prebiscaffold_3, whole genome shotgun sequence
Prevotella_buccae	GCF_000184945.1_ASM18494v1_genomic.fna	NZ_GL586311.1 Prevotella buccae ATCC 33574 genomic scaffold SCAFFOLD1, whole genome shotgun sequence
Prevotella_buccalis	GCF_000177075.1_ASM17707v1_genomic.fna	NZ_ADEG01000039.1 Prevotella buccalis ATCC 35310 contig00058, whole genome shotgun sequence
Prevotella_copri	GCF_000157935.1_ASM15793v1_genomic.fna	NZ_GG703852.1 Prevotella copri DSM 18205 genomic scaffold Scfld0, whole genome shotgun sequence
Prevotella_dentalis	GCF_000242335.1_ASM24233v3_genomic.fna	NC_019960.1 Prevotella dentalis DSM 3688 chromosome 1, complete sequence
Prevotella_denticola	GCF_000193395.1_ASM19339v1_genomic.fna	NC_015311.1 Prevotella denticola F0289, complete genome
Prevotella_disiens	GCF_000179675.1_ASM17967v1_genomic.fna	NZ_AEDO01000046.1 Prevotella disiens FB035-09AN ctg1125417240321, whole genome shotgun sequence
Prevotella_histicola	GCF_000234055.1_Prev_hist_F0411_V1_genomic.fna	NZ_JH376762.1 Prevotella histicola F0411 genomic scaffold supercont1.1, whole genome shotgun sequence
Prevotella_intermedia	GCF_000261025.1_ASM26102v1_genomic.fna	NC_017861.1 Prevotella intermedia 17 chromosome II, complete sequence
Prevotella_loescheii	GCF_000613485.1_ASM61348v1_genomic.fna	NZ_BAJB01000001.1 Prevotella loescheii DSM 19665 = JCM 12249 = ATCC 15930 DNA, contig: JCM12249.contig00001, whole genome shotgun sequence
Prevotella_maculosa	GCF_000243015.1_Prev_macu_OT_289_V1_genomic.fna	NZ_JH594500.1 Prevotella maculosa OT 289 genomic scaffold supercont1.1, whole genome shotgun sequence
Prevotella_marshii	GCF_000146675.1_ASM14667v1_genomic.fna	NZ_GL397214.1 Prevotella marshii DSM 16973 genomic scaffold SCAFFOLD1, whole genome shotgun sequence
Prevotella_melaninogenica	GCF_000144405.1_ASM14440v1_genomic.fna	NC_014370.1 Prevotella melaninogenica ATCC 25845 chromosome I, complete sequence
Prevotella_micans	GCF_000243035.1_Prev_mica_F0438_V1_genomic.fna	NZ_JH594521.1 Prevotella micans F0438 genomic scaffold supercont1.1, whole genome shotgun sequence
Prevotella_multiformis	GCF_000191065.1_ASM19106v1_genomic.fna	NZ_GL872283.1 Prevotella multiformis DSM 16608 genomic scaffold SCAFFOLD2, whole genome shotgun sequence
Prevotella_nanceiensis	GCF_000379965.1_ASM37996v1_genomic.fna	NZ_KB904327.1 Prevotella nanceiensis DSM 19126 genomic scaffold A3GMDRAFT_scaffold_0.1, whole genome shotgun sequence
Prevotella_nigrescens	GCF_000220235.1_ASM22023v1_genomic.fna	NZ_GL982464.1 Prevotella nigrescens ATCC 33563 genomic scaffold SCAFFOLD1, whole genome shotgun sequence
Prevotella_oralis	GCF_000507905.1_Prev_oral_CC98A_V1_genomic.fna	NZ_KI669541.1 Prevotella oralis CC98A genomic scaffold addUn-supercont1.1, whole genome shotgun sequence
Prevotella_oris	GCF_000162915.1_ASM16291v1_genomic.fna	NZ_GG703883.1 Prevotella oris F0302 genomic scaffold Scfld0, whole genome shotgun sequence
Prevotella_oulorum	GCF_000224615.1_Prev_oulo_F0390_V1_genomic.fna	NZ_JH114215.1 Prevotella oulorum F0390 genomic scaffold supercont1.1, whole genome shotgun sequence
Prevotella_pallens	GCF_000220255.1_ASM22025v1_genomic.fna	NZ_GL982513.1 Prevotella pallens ATCC 700821 genomic scaffold SCAFFOLD1, whole genome shotgun sequence
Prevotella_pleuritidis	GCF_000468135.1_PpleuF0068v1.0_genomic.fna	NZ_AWET01000008.1 Prevotella pleuritidis F0068 contig00001, whole genome shotgun sequence
Prevotella_saccharolytica	GCF_000614205.1_ASM61420v1_genomic.fna	NZ_BAKN01000001.1 Prevotella saccharolytica JCM 17484 DNA, contig: JCM17484.contig00001, whole genome shotgun sequence
Prevotella_salivae	GCF_000477535.1_PsaliF0493v1.0_genomic.fna	NZ_AWGW01000007.1 Prevotella salivae F0493 contig00001, whole genome shotgun sequence
Prevotella_stercorea	GCF_000235885.1_ASM23588v1_genomic.fna	NZ_JH379450.1 Prevotella stercorea DSM 18206 genomic scaffold Scfld1064, whole genome shotgun sequence
Prevotella_timonensis	GCF_000455445.1_4401737_genomic.fna	NZ_HG417090.1 Prevotella timonensis 4401737 = DSM 22865 = JCM 15640 genomic scaffold, scaffold00001, whole genome shotgun sequence
Prevotella_veroralis	GCF_000377625.1_ASM37762v1_genomic.fna	NZ_KB898325.1 Prevotella veroralis DSM 19559 genomic scaffold D464DRAFT_scaffold00001.1, whole genome shotgun sequence
Propionibacterium_acnes	GCF_000217615.1_ASM21761v1_genomic.fna	NC_017535.1 Propionibacterium acnes 6609, complete genome
Propionibacterium_avidum	GCF_000463645.1_TM16_assembly2012_genomic.fna	NZ_AOUA01000315.1 Cutibacterium avidum TM16 contig316, whole genome shotgun sequence
Propionibacterium_freudenreichii	GCF_000091725.1_ASM9172v1_genomic.fna	NC_014215.1 Propionibacterium freudenreichii subsp. shermanii CIRM-BIA1, complete genome
Propionibacterium_granulosum	GCF_000463665.1_PG_DSM_assembly2012_genomic.fna	NZ_AOSS01000033.1 Cutibacterium granulosum DSM 20700 contig033, whole genome shotgun sequence
Propionibacterium_propionicum	GCF_000277715.1_ASM27771v1_genomic.fna	NC_018142.1 Propionibacterium propionicum F0230a, complete genome
Proteus_mirabilis	GCF_000784015.1_ASM78401v1_genomic.fna	NZ_JTBW01000001.1 Proteus mirabilis strain FDAARGOS_60 1quiver, whole genome shotgun sequence
Pseudoflavonifractor_capillosus	GCF_000169255.2_ASM16925v2_genomic.fna	NZ_AAXG02000032.1 Pseudoflavonifractor capillosus ATCC 29799 B_capillosus-2.0.1_Cont278, whole genome shotgun sequence
Pseudomonas_aeruginosa	GCA_000531435.1_PA38182_genomic.fna	HG530068.1 Pseudomonas aeruginosa PA38182, complete genome
Pseudomonas_alcaligenes	GCF_001597285.1_ASM159728v1_genomic.fna	NZ_CP014784.1 Pseudomonas alcaligenes strain NEB 585, complete genome
Pseudomonas_extremaustralis	GCA_900102035.1_IMG-taxon_2667527225_annotated_assembly_genomic.fna	LT629689.1 Pseudomonas extremaustralis strain DSM 17835 genome assembly, chromosome: I
Pseudomonas_fragi	GCF_001543265.1_ASM154326v1_genomic.fna	NZ_CP013861.1 Pseudomonas fragi strain P121, complete genome
Pseudomonas_mandelii	GCA_900106065.1_IMG-taxon_2636416004_annotated_assembly_genomic.fna	LT629796.1 Pseudomonas mandelii strain LMG 21607 genome assembly, chromosome: I
Pseudomonas_mendocina	GCF_000204295.1_ASM20429v1_genomic.fna	NC_015410.1 Pseudomonas mendocina NK-01, complete genome
Pseudomonas_stutzeri	GCF_001648195.1_ASM164819v1_genomic.fna	NZ_CP015641.1 Pseudomonas stutzeri strain 273, complete genome
Pseudomonas_syringae	GCF_000344355.2_ASM34435v2_genomic.fna	NZ_CP012179.1 Pseudomonas syringae pv. actinidiae ICMP 18708, complete genome
Pseudomonas_thermotolerans	GCF_000364625.1_ASM36462v1_genomic.fna	NZ_KB822599.1 Pseudomonas thermotolerans DSM 14292 genomic scaffold H165DRAFT_scaffold00001.1, whole genome shotgun sequence
Pseudoramibacter_alactolyticus	GCF_000185505.1_ASM18550v1_genomic.fna	NZ_GL622359.1 Pseudoramibacter alactolyticus ATCC 23263 genomic scaffold SCAFFOLD1, whole genome shotgun sequence
Pyramidobacter_piscolens	GCF_000177335.1_ASM17733v1_genomic.fna	NZ_ADFP01000047.1 Pyramidobacter piscolens W5455 contig00015, whole genome shotgun sequence
Rahnella_aquatilis	GCF_000255535.1_ASM25553v1_genomic.fna	NC_017047.1 Rahnella aquatilis HX2, complete genome
Rhodopseudomonas_palustris	GCF_000020445.1_ASM2044v1_genomic.fna	NC_011004.1 Rhodopseudomonas palustris TIE-1, complete genome
Roseburia_hominis	GCF_000225345.1_ASM22534v1_genomic.fna	NC_015977.1 Roseburia hominis A2-183, complete genome
Roseburia_intestinalis	GCA_000209995.1_ASM20999v1_genomic.fna	FP929049.1 Roseburia intestinalis M50/1 draft genome
Roseburia_inulinivorans	GCF_001406855.1_RIL183_genomic.fna	NZ_CVRS01000016.1 Roseburia inulinivorans genome assembly RIL183, contig RIL183_1, whole genome shotgun sequence
Rothia_aeria	GCF_000479025.1_ASM47902v1_genomic.fna	NZ_KI518028.1 Rothia aeria F0184 genomic scaffold Scaffold136, whole genome shotgun sequence
Rothia_dentocariosa	GCF_000164695.2_ASM16469v2_genomic.fna	NC_014643.1 Rothia dentocariosa ATCC 17931, complete genome
Rothia_mucilaginosa	GCF_000011025.1_ASM1102v1_genomic.fna	NC_013715.1 Rothia mucilaginosa DY-18 DNA, complete genome
Ruminococcus_albus	GCF_000526775.1_ASM52677v1_genomic.fna	NZ_JAGS01000001.1 Ruminococcus albus AD2013 N773DRAFT_scf7180000000014_quiver.1_C, whole genome shotgun sequence
Ruminococcus_callidus	GCF_000468015.1_ASM46801v1_genomic.fna	NZ_KI260408.1 Ruminococcus callidus ATCC 27760 genomic scaffold Scaffold318, whole genome shotgun sequence
Ruminococcus_champanellensis	GCF_001312825.1_ASM131282v1_genomic.fna	NZ_BBEP01000001.1 Ruminococcus champanellensis 18P13 = JCM 17042 DNA, contig: JCM17042.contig00001, whole genome shotgun sequence
Ruminococcus_flavefaciens	GCF_000526795.1_ASM52679v1_genomic.fna	NZ_JAGT01000001.1 Ruminococcus flavefaciens AE3010 N774DRAFT_scf7180000000009_quiver.1_C, whole genome shotgun sequence
Ruminococcus_gnavus	GCF_000526735.1_ASM52673v1_genomic.fna	NZ_JAGQ01000004.1 Ruminococcus gnavus AGR2154 N769DRAFT_scf7180000000028_quiver.4_C, whole genome shotgun sequence
Ruminococcus_lactaris	GCF_000507785.1_Rumi_lact_CC59_002D_V1_genomic.fna	NZ_KI669407.1 Ruminococcus lactaris CC59_002D genomic scaffold addUH-supercont1.1, whole genome shotgun sequence
Ruminococcus_obeum	GCA_000436995.1_MGS39_genomic.fna	FR896877.1 Ruminococcus obeum CAG:39 genomic scaffold, scf181, whole genome shotgun sequence
Ruminococcus_torques	GCA_000210035.1_ASM21003v1_genomic.fna	FP929055.1 Ruminococcus torques L2-14 draft genome
Salmonella_bongori	GCF_000439255.1_ASM43925v1_genomic.fna	NC_021870.1 Salmonella bongori N268-08, complete genome
Salmonella_enterica	GCF_000430125.1_ASM43012v1_genomic.fna	NC_021818.1 Salmonella enterica subsp. enterica Serovar Cubana str. CFSAN002050, complete genome
Scardovia_wiggsiae	GCF_000275805.1_Scar_wigg_F0424_V1_genomic.fna	NZ_JH719939.1 Scardovia wiggsiae F0424 genomic scaffold supercont1.1, whole genome shotgun sequence
Schizosaccharomyces_pombe	GCF_000002945.1_ASM294v2_genomic.fna	NC_003424.3 Schizosaccharomyces pombe 972h- chromosome I, complete sequence
Selenomonas_artemidis	GCF_000187125.1_ASM18712v1_genomic.fna	NZ_GL638136.1 Selenomonas artemidis F0399 genomic scaffold Scfld39, whole genome shotgun sequence
Selenomonas_flueggei	GCF_000160695.1_ASM16069v1_genomic.fna	NZ_GG694006.1 Selenomonas flueggei ATCC 43531 genomic scaffold SCAFFOLD1, whole genome shotgun sequence
Selenomonas_infelix	GCF_000234095.1_Sele_infe_ATCC_43532_V1_genomic.fna	NZ_JH376797.1 Selenomonas infelix ATCC 43532 genomic scaffold supercont1.1, whole genome shotgun sequence
Selenomonas_noxia	GCF_000234135.1_Sele_noxi_F0398_V1_genomic.fna	NZ_JH376857.1 Selenomonas noxia F0398 genomic scaffold supercont1.1, whole genome shotgun sequence
Selenomonas_sputigena	GCF_000208405.1_ASM20840v1_genomic.fna	NC_015437.1 Selenomonas sputigena ATCC 35185, complete genome
Serratia_marcescens	GCF_001022215.1_ASM102221v1_genomic.fna	NZ_CP011642.1 Serratia marcescens strain CAV1492, complete genome
Serratia_proteamaculans	GCF_000018085.1_ASM1808v1_genomic.fna	NC_009832.1 Serratia proteamaculans 568, complete genome
Shigella_flexneri	GCF_000022245.1_ASM2224v1_genomic.fna	NC_017328.1 Shigella flexneri 2002017, complete genome
Shuttleworthia_satelles	GCF_000160115.1_ASM16011v1_genomic.fna	NZ_GG665866.1 Shuttleworthia satelles DSM 14600 genomic scaffold Scfld0, whole genome shotgun sequence
Simonsiella_muelleri	GCF_000163775.2_Simo_muel_ATCC_29453_V2_genomic.fna	NZ_JH815300.1 Simonsiella muelleri ATCC 29453 genomic scaffold supercont1.1, whole genome shotgun sequence
Slackia_exigua	GCF_000162875.1_ASM16287v1_genomic.fna	NZ_GG700630.1 Slackia exigua ATCC 700122 genomic scaffold Scfld0, whole genome shotgun sequence
Slackia_piriformis	GCF_000296445.1_Slac_piri_YIT_12062_V1_genomic.fna	NZ_JH815198.1 Slackia piriformis YIT 12062 genomic scaffold supercont1.1, whole genome shotgun sequence
Solobacterium_moorei	GCF_000186945.2_ASM18694v2_genomic.fna	NZ_GL637665.1 Solobacterium moorei F0204 genomic scaffold Scfld120, whole genome shotgun sequence
Sphingobium_yanoikuyae	GCF_000731935.1_ASM73193v1_genomic.fna	NZ_JGVR01000001.1 Sphingobium yanoikuyae strain B1 contig000001, whole genome shotgun sequence
Sphingomonas_echinoides	GCF_000241465.1_ASM24146v1_genomic.fna	NZ_JH584235.1 Sphingomonas echinoides ATCC 14820 genomic scaffold scaffold00001, whole genome shotgun sequence
Staphylococcus_aureus	GCA_000709475.1_ASM70947v1_genomic.fna	CP007447.1 Staphylococcus aureus strain XN108, complete genome
Staphylococcus_epidermidis	GCF_000011925.1_ASM1192v1_genomic.fna	NC_002976.3 Staphylococcus epidermidis RP62A, complete genome
Staphylococcus_haemolyticus	GCF_000009865.1_ASM986v1_genomic.fna	NC_007168.1 Staphylococcus haemolyticus JCSC1435 DNA, complete genome
Staphylococcus_hominis	GCF_000183685.1_ASM18368v1_genomic.fna	NZ_GL545260.1 Staphylococcus hominis subsp. hominis C80 genomic scaffold supercont1.9, whole genome shotgun sequence
Staphylococcus_lugdunensis	GCF_000025085.1_ASM2508v1_genomic.fna	NC_013893.1 Staphylococcus lugdunensis HKU09-01, complete genome
Staphylococcus_pasteuri	GCF_000494875.1_ASM49487v1_genomic.fna	NC_022737.1 Staphylococcus pasteuri SP1, complete genome
Staphylococcus_pseudintermedius	GCF_000478385.1_MRSP_E140_v1.0_genomic.fna	NZ_ANOI01000001.1 Staphylococcus pseudintermedius E140 chromosome, whole genome shotgun sequence
Staphylococcus_saprophyticus	GCF_000010125.1_ASM1012v1_genomic.fna	NC_007350.1 Staphylococcus saprophyticus subsp. saprophyticus ATCC 15305 DNA, complete genome
Staphylococcus_warneri	GCF_000712925.1_psaLyso211_genomic.fna	NZ_JOPV01000018.1 Staphylococcus warneri Lyso 2 2011 psaLyso211.contig.18, whole genome shotgun sequence
Stenotrophomonas_maltophilia	GCF_000742995.1_ASM74299v1_genomic.fna	NZ_CP008838.1 Stenotrophomonas maltophilia strain 13637 genome
Stomatobaculum_longum	GCF_000242235.1_Lach_bact_ACC2_V1_genomic.fna	NZ_JH590861.1 Lachnospiraceae bacterium ACC2 genomic scaffold supercont1.1, whole genome shotgun sequence
Streptococcus_agalactiae	GCF_000463505.1_ASM46350v1_genomic.fna	NC_022239.1 Streptococcus anginosus C238, complete genome
Streptococcus_anginosus	GCF_000463505.1_ASM46350v1_genomic.fna	NC_022239.1 Streptococcus anginosus C238, complete genome
Streptococcus_australis	GCF_000222745.1_ASM22274v2_genomic.fna	NZ_AFUD01000047.1 Streptococcus australis ATCC 700641 ctg1129913966299, whole genome shotgun sequence
Streptococcus_constellatus	GCF_000463425.1_ASM46342v1_genomic.fna	NC_022238.1 Streptococcus constellatus subsp. pharyngis C1050, complete genome
Streptococcus_cristatus	GCF_000959895.1_ASM95989v1_genomic.fna	NZ_JYGK01000005.1 Streptococcus cristatus strain CR3 TZ85_contig000005, whole genome shotgun sequence
Streptococcus_dysgalactiae	GCF_000317855.1_ASM31785v1_genomic.fna	NC_019042.1 Streptococcus dysgalactiae subsp. equisimilis AC-2713, complete genome
Streptococcus_gallolyticus	GCF_000270145.1_ASM27014v1_genomic.fna	NC_017576.1 Streptococcus gallolyticus subsp. gallolyticus ATCC 43143 DNA, complete genome
Streptococcus_gordonii	GCF_001281105.1_ASM128110v1_genomic.fna	NZ_CP012648.1 Streptococcus gordonii strain KCOM 1506 (= ChDC B679), complete genome
Streptococcus_infantarius	GCF_000154985.1_ASM15498v1_genomic.fna	NZ_DS572694.1 Streptococcus infantarius subsp. infantarius ATCC BAA-102 Scfld_02_20 genomic scaffold, whole genome shotgun sequence
Streptococcus_infantis	GCF_000187465.1_ASM18746v1_genomic.fna	NZ_GL732439.1 Streptococcus infantis ATCC 700779 genomic scaffold SCAFFOLD1, whole genome shotgun sequence
Streptococcus_intermedius	GCF_000463385.1_ASM46338v1_genomic.fna	NC_022237.1 Streptococcus intermedius C270, complete genome
Streptococcus_massiliensis	GCF_000380065.1_ASM38006v1_genomic.fna	NZ_KB904364.1 Streptococcus massiliensis DSM 18628 genomic scaffold A3I3DRAFT_scaffold_0.1, whole genome shotgun sequence
Streptococcus_mutans	GCF_000007465.2_ASM746v2_genomic.fna	NC_004350.2 Streptococcus mutans UA159 chromosome, complete genome
Streptococcus_oligofermentans	GCF_001073285.1_ASM107328v1_genomic.fna	NZ_JVCN01000006.1 Streptococcus cristatus strain 550_SOLI 248_350957_6466425_37+,...,170+, whole genome shotgun sequence
Streptococcus_parasanguinis	GCF_000262145.1_ASM26214v1_genomic.fna	NC_017905.1 Streptococcus parasanguinis FW213, complete genome
Streptococcus_pasteurianus	GCF_000826225.1_HC-2909-2_genomic.fna	NZ_CDEY01000014.1 Streptococcus pasteurianus genome assembly HC-2909-2, contig NODE_14_length_297986_cov_51.302147, whole genome shotgun sequence
Streptococcus_peroris	GCF_000187585.1_ASM18758v1_genomic.fna	NZ_GL732463.1 Streptococcus peroris ATCC 700780 genomic scaffold SCAFFOLD1, whole genome shotgun sequence
Streptococcus_pseudopneumoniae	GCF_001072035.1_ASM107203v1_genomic.fna	NZ_JVNJ01000023.1 Streptococcus oralis strain 274_SPSE 187_390327_9710038_76+,...,96_, whole genome shotgun sequence
Streptococcus_salivarius	GCF_000253335.1_ASM25333v1_genomic.fna	NC_015760.1 Streptococcus salivarius CCHSS3 complete genome
Streptococcus_sanguinis	GCF_000014205.1_ASM1420v1_genomic.fna	NC_009009.1 Streptococcus sanguinis SK36 chromosome, complete genome
Streptococcus_thermophilus	GCA_000521265.1_M17PTZA496VE_genomic.fna	CM002372.1 Streptococcus thermophilus M17PTZA496 chromosome, whole genome shotgun sequence
Streptococcus_tigurinus	GCF_000442155.1_2425.1_genomic.fna	NZ_ASWZ01000002.1 Streptococcus oralis subsp. tigurinus 2425 contig002, whole genome shotgun sequence
Streptococcus_vestibularis	GCF_000188295.1_ASM18829v1_genomic.fna	NZ_GL831112.1 Streptococcus vestibularis ATCC 49124 genomic scaffold SCAFFOLD1, whole genome shotgun sequence
Subdoligranulum_variabile	GCF_000157955.1_ASM15795v1_genomic.fna	NZ_GG704769.1 Subdoligranulum variabile DSM 15176 genomic scaffold Scfld0, whole genome shotgun sequence
Sutterella_wadsworthensis	GCF_000411515.1_Sutt_wads_HGA0223_V1_genomic.fna	NZ_KE150480.1 Sutterella wadsworthensis HGA0223 genomic scaffold acAqX-supercont1.1, whole genome shotgun sequence
Tannerella_forsythia	GCF_000238215.1_ASM23821v1_genomic.fna	NC_016610.1 Tannerella forsythia 92A2, complete genome
Treponema_denticola	GCF_000338515.1_Trep_dent_MYR-T_V1_genomic.fna	NZ_KB445537.1 Treponema denticola MYR-T genomic scaffold supercont1.1, whole genome shotgun sequence
Treponema_lecithinolyticum	GCF_000468055.1_ASM46805v1_genomic.fna	NZ_KI260564.1 Treponema lecithinolyticum ATCC 700332 genomic scaffold Scaffold48, whole genome shotgun sequence
Treponema_maltophilum	GCF_000413055.1_Trep_malt_ATCC_51939_V1_genomic.fna	NZ_KE332518.1 Treponema maltophilum ATCC 51939 genomic scaffold aczIZ-supercont-complete, whole genome shotgun sequence
Treponema_medium	GCF_000413035.1_Trep_medi_ATCC_700293_V1_genomic.fna	NZ_KE332517.1 Treponema medium ATCC 700293 genomic scaffold acAqN-supercont-complete, whole genome shotgun sequence
Treponema_socranskii	GCF_000413015.1_Trep_socr_subsp_paredis_ATCC_35535_V1_genomic.fna	NZ_KE332515.1 Treponema socranskii subsp. paredis ATCC 35535 genomic scaffold aczHY-supercont1.1, whole genome shotgun sequence
Treponema_vincentii	GCF_000412995.1_Trep_vinc_F0403_V1_genomic.fna	NZ_KE332512.1 Treponema vincentii F0403 genomic scaffold aczIO-supercont1.1, whole genome shotgun sequence
Turicella_otitidis	GCF_000297795.2_ASM29779v2_genomic.fna	NZ_HF541865.1 Turicella otitidis ATCC 51513 genomic scaffold, scaffold00001, whole genome shotgun sequence
Turicibacter_sanguinis	GCF_000178255.1_ASM17825v1_genomic.fna	NZ_ADMN01000110.1 Turicibacter sanguinis PC909 contig00002, whole genome shotgun sequence
Ureaplasma_parvum	GCF_000019345.1_ASM1934v1_genomic.fna	NC_010503.1 Ureaplasma parvum serovar 3 str. ATCC 27815, complete genome
Ureaplasma_urealyticum	GCF_000021265.1_ASM2126v1_genomic.fna	NC_011374.1 Ureaplasma urealyticum serovar 10 str. ATCC 33699, complete genome
Varibaculum_cambriense	GCA_000508625.1_Vbc_DORA_20_velvet_1.1_genomic.fna	AZMI01000001.1 Varibaculum cambriense DORA_20 Q618_VCMC00001, whole genome shotgun sequence
Veillonella_atypica	GCF_000179735.1_ASM17973v1_genomic.fna	NZ_AEDR01000019.1 Veillonella atypica ACS-049-V-Sch6 contig00043, whole genome shotgun sequence
Veillonella_dispar	GCF_000160015.1_ASM16001v1_genomic.fna	NZ_GG667604.1 Veillonella dispar ATCC 17748 genomic scaffold Scfld0, whole genome shotgun sequence
Veillonella_parvula	GCA_000448705.1_HSIVP1_1.0_genomic.fna	CM002135.1 Veillonella parvula HSIVP1 chromosome, whole genome shotgun sequence
Veillonella_ratti	GCF_000315505.1_Veil_ratt_ACS-216-V-COL6B_V1_genomic.fna	NZ_JH992936.1 Veillonella ratti ACS-216-V-Col6b genomic scaffold supercont1.1, whole genome shotgun sequence
Weissella_confusa	GCF_001436895.1_ASM143689v1_genomic.fna	NZ_JQAY01000001.1 Weissella confusa strain DSM 20196 Scaffold1, whole genome shotgun sequence
