# Supplementary material for: PathoBacTyper: A Web Server for Pathogenic Bacteria Identification and Molecular Genotyping
Source: Front Microbiol. 2017 Aug 3;8:1474. doi: 10.3389/fmicb.2017.01474 (PMC5540972; doi:10.3389/fmicb.2017.01474)
Supplement: Supplementary file 2 [file Table_2.xlsx]

## Sheet: Table S2
Table S2. 59 Salmonella Heidelberg isolates from three outbreaks with the same pulsed-field gel electrophoresis pattern
Label	Accession No.	Strain	Outbreak No.
0	SRR3028736	SH12-001	Outbreak1
1	SRR3028737	SH12-002	Outbreak1
2	SRR3028738	SH12-003	Outbreak1
3	SRR3028739	SH12-004	Outbreak1
4	SRR3028740	SH12-005	Outbreak1
5	SRR3028741	SH12-006	Outbreak1
6	SRR3028742	SH12-007	Outbreak1
7	SRR3028743	SH12-008	Outbreak1
8	SRR3028744	SH12-009	Outbreak1
9	SRR3028745	SH12-010	Outbreak1
10	SRR3028746	SH13-001	Outbreak2
11	SRR3028747	SH13-002	Outbreak2
12	SRR3028748	SH13-003	Outbreak2
13	SRR3028749	SH13-004	Outbreak2
14	SRR3028750	SH13-005	Outbreak2
15	SRR3028751	SH13-006	Outbreak2
16	SRR3028752	SH13-007	Outbreak2
17	SRR3028753	SH13-008	Outbreak2
18	SRR3028754	SH14-001	Outbreak3
19	SRR3028755	SH14-002	Outbreak3
20	SRR3028756	SH14-003	Outbreak3
21	SRR3028757	SH14-004	Outbreak3
22	SRR3028758	SH14-005	Outbreak3
23	SRR3028759	SH14-006	Outbreak3
24	SRR3028760	SH14-007	Outbreak3
25	SRR3028761	SH14-008	Outbreak3
26	SRR3028762	SH14-009	Outbreak3
27	SRR3028763	SH14-010	Outbreak3
28	SRR3028764	SH14-011	Outbreak3
29	SRR3028765	SH14-012	Outbreak3
30	SRR3028766	SH14-013	Outbreak3
31	SRR3028767	SH14-014	Outbreak3
32	SRR3028768	SH14-015	Outbreak3
33	SRR3028769	SH14-016	Outbreak3
34	SRR3028770	SH14-017	Outbreak3
35	SRR3028771	SH14-018	Outbreak3
36	SRR3028772	SH14-019	Outbreak3
37	SRR3028773	SH14-020	Outbreak3
38	SRR3028774	SH14-021	Outbreak3
39	SRR3028775	SH14-022	Outbreak3
40	SRR3028776	SH14-023	Outbreak3
41	SRR3028777	SH14-024	Outbreak3
42	SRR3028778	SH14-025	Outbreak3
43	SRR3028779	SH14-026	Outbreak3
44	SRR3028780	SH14-027	Outbreak3
45	SRR3028781	SH14-028	Outbreak3
46	SRR3028782	SH12-011
47	SRR3028783	SH10-001
48	SRR3028784	SH11-001
49	SRR3028785	SH10-002
50	SRR3028786	SH12-012
51	SRR3028787	SH12-014
52	SRR3028788	SH12-013
53	SRR3028789	SH10-014
54	SRR3028790	SH11-002
55	SRR3028791	SH10-015
56	SRR3028792	SH08-001
57	SRR3028793	SH09-29
58	SRR3028794	SH10-30
