# Supplementary material for: PathoBacTyper: A Web Server for Pathogenic Bacteria Identification and Molecular Genotyping
Source: Front Microbiol. 2017 Aug 3;8:1474. doi: 10.3389/fmicb.2017.01474 (PMC5540972; doi:10.3389/fmicb.2017.01474)
Supplement: Supplementary file 3 [file Table_3.xlsx]

## Sheet: Table S3
Table S3. 34 Salmonella Typhimurium isolates from 6 outbreaks
Label	Accession No.	Outbreak No.
0	ERR277230	Outbreak 3
1	ERR277214	Outbreak 4
2	ERR277217	Outbreak 4
3	ERR277216	Outbreak 4
4	ERR277233	Outbreak 6
5	ERR277208
6	ERR277229	Outbreak 1
7	ERR277231
8	ERR277224
9	ERR277222	Outbreak 2
10	ERR277203
11	ERR277215
12	ERR277228	Outbreak 3
13	ERR277204
14	ERR277205
15	ERR277209
16	ERR277206
17	ERR277207
18	ERR277221	Outbreak 3
19	ERR277225
20	ERR277213
21	ERR277234	Outbreak 6
22	ERR277226	Outbreak 1
23	ERR277210	Outbreak 5
24	ERR274480
25	ERR277220	Outbreak 1
26	ERR277223	Outbreak 2
27	ERR277212	Outbreak 5
28	ERR277211	Outbreak 5
29	ERR277219
30	ERR277232	Outbreak 6
31	ERR277227	Outbreak 3
32	ERR277218
33	ERR277235
