# Supplementary material for: PathoBacTyper: A Web Server for Pathogenic Bacteria Identification and Molecular Genotyping
Source: Front Microbiol. 2017 Aug 3;8:1474. doi: 10.3389/fmicb.2017.01474 (PMC5540972; doi:10.3389/fmicb.2017.01474)
Supplement: Supplementary file 4 [file Table_4.xlsx]

## Sheet: E. faecium
Table S4. 103 isolates of hospital-associated vancomycin-resistant Enterococcus faecium
Strain name	MLST	BAP group	Isolate site	Country of isolate	Isolation date	ENA sample ID (s)
UW5433	16	3.3a	urine	Germany	2004-07-26	ERS717121, ERS717122
UW5440	16	3.3a	anal swab	Germany	2004-07-19	ERS717123, ERS717125
UW5447	16	3.3a	environment	Germany	2004-06-01	ERS717141, ERS717142
UW6460	17	3.3a	anal swab	Germany	2005-12-27	ERS717143, ERS717144
UW6468	17	3.3a	anal swab	Germany	2006-01-04	ERS717145, ERS717146
UW6473	17	3.3a	anal swab	Germany	2006-01-02	ERS717147, ERS717148
UW6480	17	3.3a	anal swab	Germany	2006-01-04	ERS717149, ERS717150
UW5428	18	3.3a	anal swab	Germany	2004-07-12	ERS717323, ERS717324
UW5429	18	3.3a	anal swab	Germany	2004-07-14	ERS717325, ERS717326
UW5431	18	3.3a	stool	Germany	2004-07-03	ERS717327, ERS717328
UW5432	18	3.3a	anal swab	Germany	2004-07-15	ERS717329
UW5434	18	3.3a	urine	Germany	2004-08-07	ERS717330, ERS717331
UW5435	18	3.3a	stool	Germany	2004-08-03	ERS717332, ERS717333
UW5436	18	3.3a	anal swab	Germany	2003-09-09	ERS717334, ERS717335
UW5437	18	3.3a	anal swab	Germany	2004-04-13	ERS717336, ERS717337
UW5438	18	3.3a	stool	Germany	2004-06-01	ERS717338, ERS717339
UW5439	18	3.3a	anal swab	Germany	2004-07-05	ERS717340, ERS717341
UW5441	18	3.3a	anal swab	Germany	2004-07-12	ERS717342, ERS717343
UW5442	18	3.3a	anal swab	Germany	2004-07-26	ERS717344, ERS717345
UW5443	18	3.3a	anal swab	Germany	2004-07-26	ERS717346, ERS717347
UW5444	18	3.3a	wound	Germany	2004-07-16	ERS717348, ERS717349
UW5445	18	3.3a	stool	Germany	2004-08-03	ERS717644, ERS717645
UW5446	18	3.3a	environment	Germany	2004-07-19	ERS717646, ERS717647
UW6452	18	3.3a	anal swab	Germany	2005-12-05	ERS717648, ERS717649
UW6453	18	3.3a	anal swab	Germany	2005-12-22	ERS717650, ERS717651
UW6454	18	3.3a	anal swab	Germany	2005-12-22	ERS717652, ERS717653
UW6456	18	3.3a	anal swab	Germany	2005-12-22	ERS717654, ERS717655
UW6457	18	3.3a	anal swab	Germany	2005-12-27	ERS717656, ERS717657
UW6458	18	3.3a	anal swab	Germany	2005-12-27	ERS717658, ERS717659
UW6459	18	3.3a	anal swab	Germany	2005-12-27	ERS717660, ERS717661
UW6461	18	3.3a	anal swab	Germany	2005-12-27	ERS717662, ERS717663
UW6463	18	3.3a	anal swab	Germany	2006-01-02	ERS717664, ERS717665
UW6464	18	3.3a	anal swab	Germany	2006-01-02	ERS719488, ERS719489
UW6465	18	3.3a	anal swab	Germany	2006-01-04	ERS719490, ERS719491
UW6466	18	3.3a	anal swab	Germany	2006-01-04	ERS719492, ERS719506
UW6467	18	3.3a	anal swab	Germany	2006-01-04	ERS719537, ERS719543
UW6469	18	3.3a	anal swab	Germany	2006-01-04	ERS719544, ERS719545
UW6470	18	3.3a	anal swab	Germany	2006-01-04	ERS719546, ERS719547
UW6472	18	3.3a	anal swab	Germany	2006-01-04	ERS719548, ERS719549
UW6475	18	3.3a	anal swab	Germany	2005-12-27	ERS719550, ERS719551
UW6476	18	3.3a	anal swab	Germany	2006-01-02	ERS719552, ERS719553
UW6478	18	3.3a	stool	Germany	2006-01-05	ERS719554, ERS719575
UW6481	18	3.3a	anal swab	Germany	2006-01-04	ERS719576, ERS719577
UW5427	78	2.1a	wound	Germany	2003-09-08	ERS719578, ERS719579
UW6474	78	2.1a	anal swab	Germany	2006-01-02	ERS719953, ERS719954
UW6455	192	2.1a	anal swab	Germany	2005-12-22	ERS724981, ERS724983
V8	80	2.1a	anal swab	Denmark	2013-03-06	ERS715601
V9	80	2.1a	anal swab	Denmark	2013-03-06	ERS716449
V13	80	2.1a	urinary tract	Denmark	2012-12-26	ERS716450
V14	80	2.1a	anal swab	Denmark	2013-03-06	ERS716451
V15	80	2.1a	anal swab	Denmark	2013-03-06	ERS716452
V16	80	2.1a	anal swab	Denmark	2013-03-06	ERS716453
V18	80	2.1a	anal swab	Denmark	2013-03-06	ERS716454
V19	80	2.1a	anal swab	Denmark	2013-03-06	ERS716455
V28	80	2.1a	intra2abdomina	Denmark	2013-02-13	ERS716456
V35	80	2.1a	anal swab	Denmark	2013-04-22	ERS716457
V36	80	2.1a	anal swab	Denmark	2013-04-22	ERS716458
V37	80	2.1a	anal swab	Denmark	2013-04-22	ERS716459
V52	80	2.1a	urinary tract	Denmark	2013-04-26	ERS716460
V66	80	2.1a	anal swab	Denmark	2013-05-13	ERS716461
V76	80	2.1a	anal swab	Denmark	2013-06-03	ERS716462
V88	80	2.1a	anal swab	Denmark	2013-06-10	ERS716463
V102	80	2.1a	anal swab	Denmark	2013-06-17	ERS716464
V298	80	2.1a	anal swab	Denmark	2013-02-19	ERS716465
V305	80	2.1a	intra2abdomina	Denmark	2013-01-02	ERS716466
V318	80	2.1a	anal swab	Denmark	2013-12-16	ERS716467
V45	192	2.1a	blood	Denmark	2012-12-12	ERS715263
V77	192	2.1a	anal swab	Denmark	2013-06-05	ERS715395
V78	192	2.1a	anal swab	Denmark	2013-06-05	ERS715462
V79	192	2.1a	anal swab	Denmark	2013-06-05	ERS715488
V80	192	2.1a	anal swab	Denmark	2013-06-05	ERS715489
V81	192	2.1a	anal swab	Denmark	2013-06-05	ERS715490
V83	192	2.1a	anal swab	Denmark	2013-06-05	ERS715491
V84	192	2.1a	anal swab	Denmark	2013-06-05	ERS715492
V85	192	2.1a	anal swab	Denmark	2013-06-05	ERS715493
V86	192	2.1a	anal swab	Denmark	2013-06-05	ERS715494
V87	192	2.1a	anal swab	Denmark	2013-06-05	ERS715495
V91	192	2.1a	anal swab	Denmark	2013-06-05	ERS715496
V93	192	2.1a	anal swab	Denmark	2013-06-17	ERS715497
V94	192	2.1a	anal swab	Denmark	2013-06-17	ERS715498
V97	192	2.1a	anal swab	Denmark	2013-06-17	ERS715499
V107	192	2.1a	anal swab	Denmark	2013-06-10	ERS715500
V110	192	2.1a	anal swab	Denmark	2013-06-10	ERS715501
E7486	117	2.1a	anal swab	Netherlands	2012-08-08	ERS716592, ERS716593
E7662	117	2.1a	intra2abdomina	Netherlands	2013-04-17	ERS716594, ERS716595
E7686	117	2.1a	anal swab	Netherlands	2013-04-19	ERS716596, ERS716597
E7689	117	2.1a	anal swab	Netherlands	2013-04-21	ERS716598, ERS716599
E7607	192	2.1a	catheter tip fem	Netherlands	2013-03-02	ERS716468
E7611	192	2.1a	anal swab	Netherlands	2013-03-21	ERS716469
E7640	192	2.1a	anal swab	Netherlands	2013-04-02	ERS716470
E7642	192	2.1a	Urine	Netherlands	2013-03-29	ERS716471
E7643	192	2.1a	anal swab	Netherlands	2013-04-01	ERS716472
E7646	192	2.1a	anal swab	Netherlands	2013-03-28	ERS716473
E7647	192	2.1a	anal swab	Netherlands	2013-04-03	ERS716474
E7649	192	2.1a	anal swab	Netherlands	2013-04-10	ERS716476
E7650	192	2.1a	anal swab	Netherlands	2013-04-10	ERS716488
E7651	192	2.1a	anal swab	Netherlands	2013-04-09	ERS716489
E7657	192	2.1a	anal swab	Netherlands	2013-04-07	ERS716490
E7658	192	2.1a	anal swab	Netherlands	2013-04-09	ERS716491
E7659	192	2.1a	anal swab	Netherlands	2013-04-08	ERS716492
E7839	192	2.1a	anal swab	Netherlands	2013-05-13	ERS716493
E7856	192	2.1a	anal swab	Netherlands	2013-06-26	ERS716494
E7857	192	2.1a	anal swab	Netherlands	2013-07-01	ERS716495
