# Supplementary material for: PathoBacTyper: A Web Server for Pathogenic Bacteria Identification and Molecular Genotyping
Source: Front Microbiol. 2017 Aug 3;8:1474. doi: 10.3389/fmicb.2017.01474 (PMC5540972; doi:10.3389/fmicb.2017.01474)
Supplement: Supplementary file 5 [file Table_5.xlsx]

## Sheet: L. pneumophila
Table S5. 15 Legionella pneumophila isolates from clinical and environmental samples in Israel
Strain	Source	Epidemiological context	SBT ST (by Sanger sequencing)	Mean coverage	Conting count	MLST+ good targets %	ENA accession number
Lp-001	Clinical	Unrelated case; ST40 ‘outgroup’ strain	40	131.51	43	99.54	ERR593560
Lp-012	Clinical	Unrelated case	23b	48.09	69	98.75	ERR593561
Lp-032	Environmental	Routine inspection; ST1 ‘outgroup’ strain	1	43.61	70	98.29	ERR593562
Lp-56207	Clinical	Case 1; epidemiologically linked to strain Lp-2002694p8	1	93.2	66	98.55	ERR594281
Lp-2002694p7	Environmental	Case 1; concurrent isolate from humidifier; unrelated ‘innocent bystander’	40	50.53	39	99.74	ERR593569
Lp-2002694p8	Environmental	Case 1; isolate from humidifier; last stage in transmission chain	1	74.11	57	98.62	ERR593570
Lp-119	Environmental	Case 2; isolate from humidifier; last stage in transmission chain	1	77.4	367	98.29	ERR632205, ERR632206
Lp-120	Environmental	Case 2, isolate from domestic water filtering device; middle stage in transmission chain	1	49.73	92	98.49	ERR593565
Lp-121	Environmental	Case 2; isolate from domestic water; initial stage in transmission chain	1	34.62	89	98.49	ERR593566
Lp-122	Environmental	Case 2, isolate from domestic water filtering device’s filter; middle stage in transmission chain	1	109.62	409	98.22	ERR593567, ERR593568
Lp-282-1	Environmental	Case 3; isolate from domestic water; middle stage in transmission chain	1	68.83	113	98.75	ERR593571
Lp-283	Environmental	Case 3; isolate from domestic water; initial stage in transmission chain	1	42.2	77	98.22	ERR593572
Lp-284	Environmental	Case 3, isolate from domestic water filtering device’s filter; middle stage in transmission chain	1	52.66	233	97.57	ERR593573
Lp-285	Environmental	Case 3, isolate from domestic water filtering device’s filter; middle stage in transmission chain	1	55.89	284	98.49	ERR593574
Lp-286-1	Environmental	Case 3; isolate from humidifier; last stage in transmission chain	1	122.55	87	98.55	ERR593575
